# Supplementary material for: Crystal structure of 2,3,5,6-tetra­kis­(pyridin-2-yl)pyrazine hydrogen peroxide 4.75-solvate
Source: Acta Crystallogr E Crystallogr Commun. 2017 Oct 31;73(Pt 11):1793–6. doi: 10.1107/S2056989017015328 (PMC5683516; doi:10.1107/S2056989017015328)
Supplement: Supplementary file 1 [file e-73-01793-sup1.cif]

##############################################################################
#                                                                            #
# This CIF contains the data in a paper accepted for publication in          #
# Acta Crystallographica Section E. It conforms to the requirements of       #
# Notes for Authors for Acta Crystallographica Section E, and has been       #
# peer reviewed under the auspices of the IUCr Commission on Journals.       #
#                                                                            #
# Full details of the Crystallographic Information File format               #
# are given in the paper "The Crystallographic Information File (CIF):       #
# a New Standard Archive File for Crystallography" by S. R. Hall, F. H.      #
# Allen and I. D. Brown [Acta Cryst. (1991), A47, 655-685].                  #
#                                                                            #
# The current version of the core CIF dictionary is obtainable from          #
# ftp://ftp.iucr.org/pub/cif_core.dic.                                       #
#                                                                            #
# Software is freely available for graphical display of the structure(s)     #
# in this CIF. For information consult the CIF software page                 #
# http://www.iucr.org/resources/cif/software.                                #
#                                                                            #
# This file may be used for bona fide research purposes within the           #
# scientific community so long as proper attribution is given to the journal # 
# article from which it was obtained.                                        #
#                                                                            #
##############################################################################
data_I
_audit_creation_method     SHELXL-97
_journal_date_recd_electronic     2017-09-28
_journal_date_accepted     2017-10-20
_journal_name_full     'Acta Crystallographica, Section E'
_journal_year     2017
_journal_volume     73
_journal_issue     11
_journal_page_first     1793
_journal_page_last     1796
_journal_paper_category     GO
_journal_paper_doi     10.1107/S2056989017015328
_journal_coeditor_code     PK2607
_publ_contact_author_name     'Andrei V. Churakov'
_publ_contact_author_address
;
Institute of General and Inorganic Chemistry,
Russian Academy of Sciences,
Leninskii prosp. 31, Moscow 119991, Russian Federation
;
_publ_contact_author_email     churakov@igic.ras.ru
_publ_contact_author_fax     '+7(495)9541279'
_publ_contact_author_phone     '+7(495)9521803'
_publ_section_title
;
Crystal structure of 2,3,5,6-tetrakis(pyridin-2-yl)pyrazine hydrogen peroxide
4.75-solvate
;
loop_
    _publ_author_name
    _publ_author_footnote
    _publ_author_address
    'Navasardyan, Mger A.' .
;
Institute of General and Inorganic Chemistry,
Russian Academy of Sciences,
Leninskii prosp. 31, Moscow 119991, Russian Federation
;
    'Bezzubov, Stanislav I.' .
;
Institute of General and Inorganic Chemistry,
Russian Academy of Sciences,
Leninskii prosp. 31, Moscow 119991, Russian Federation
;
;
Kuz'mina, Lyudmila G.
;
 .
;
Institute of General and Inorganic Chemistry,
Russian Academy of Sciences,
Leninskii prosp. 31, Moscow 119991, Russian Federation
;
    'Prikhodchenko, Petr V.' .
;
Institute of General and Inorganic Chemistry,
Russian Academy of Sciences,
Leninskii prosp. 31, Moscow 119991, Russian Federation
;
    'Churakov, Andrei V.' .
;
Institute of General and Inorganic Chemistry,
Russian Academy of Sciences,
Leninskii prosp. 31, Moscow 119991, Russian Federation
;
_publ_section_synopsis
;
The structure of title co-crystal consists of a
2,3,5,6-tetrakis(pyridin-2-yl)pyrazine coformer and hydrogen peroxide solvent
molecules in a ratio of 1:4.75.
;
_chemical_name_systematic
;
2,3,5,6-Tetrakis(pyridin-2-yl)pyrazine
hydrogen peroxide 4.75-solvate
;
_chemical_name_common     ?
_chemical_formula_moiety     'C24 H16 N6, 4.75(H2 O2)'
_chemical_formula_sum     'C24 H25.50 N6 O9.50'
_chemical_formula_iupac     'C24 H16 N6, 4.75H2 O2'
_chemical_formula_weight     550.00
_chemical_melting_point     ?
_symmetry_cell_setting     monoclinic
_symmetry_space_group_name_H-M     'P 21/n'
_symmetry_space_group_name_Hall     '-P 2yn'
loop_
    _symmetry_equiv_pos_as_xyz
    'x, y, z'
    '-x+1/2, y+1/2, -z+1/2'
    '-x, -y, -z'
    'x-1/2, -y-1/2, z-1/2'
_cell_length_a     19.000(7)
_cell_length_b     7.382(3)
_cell_length_c     20.212(7)
_cell_angle_alpha     90.00
_cell_angle_beta     114.271(5)
_cell_angle_gamma     90.00
_cell_volume     2584.3(16)
_cell_formula_units_Z     4
_cell_measurement_reflns_used     5939
_cell_measurement_theta_min     2.149
_cell_measurement_theta_max     30.081
_cell_measurement_temperature     150(2)
_exptl_crystal_description     prism
_exptl_crystal_colour     colourless
_exptl_crystal_size_max     0.40
_exptl_crystal_size_mid     0.40
_exptl_crystal_size_min     0.30
_exptl_crystal_density_diffrn     1.414
_exptl_crystal_density_meas     ?
_exptl_crystal_density_method     'not measured'
_exptl_crystal_F_000     1150
_exptl_absorpt_coefficient_mu     0.111
_exptl_absorpt_correction_type     multi-scan
_exptl_absorpt_process_details
;
(SADABS; Bruker, 2008)
;
_exptl_absorpt_correction_T_min     0.9569
_exptl_absorpt_correction_T_max     0.9674
_exptl_special_details
;
;
_diffrn_ambient_temperature     150(2)
_diffrn_radiation_type     MoK\a
_diffrn_radiation_wavelength     0.71073
_diffrn_radiation_source     'fine-focus sealed tube'
_diffrn_radiation_monochromator     graphite
_diffrn_measurement_device_type     'Bruker SMART APEXII'
_diffrn_measurement_method     \w
_diffrn_detector_area_resol_mean     ?
_diffrn_reflns_number     16397
_diffrn_reflns_av_R_equivalents     0.0354
_diffrn_reflns_av_sigmaI/netI     0.0390
_diffrn_reflns_theta_min     1.24
_diffrn_reflns_theta_max     25.05
_diffrn_reflns_theta_full     25.05
_diffrn_measured_fraction_theta_max     0.996
_diffrn_measured_fraction_theta_full     0.996
_diffrn_reflns_limit_h_min     -22
_diffrn_reflns_limit_h_max     22
_diffrn_reflns_limit_k_min     -8
_diffrn_reflns_limit_k_max     8
_diffrn_reflns_limit_l_min     -24
_diffrn_reflns_limit_l_max     23
_diffrn_standards_number     .
_diffrn_standards_interval_count     ?
_diffrn_standards_interval_time     .
_diffrn_standards_decay_%     0
_refine_special_details
;
 Refinement of F^2^ against ALL reflections.  The weighted R-factor wR and
 goodness of fit S are based on F^2^, conventional R-factors R are based
 on F, with F set to zero for negative F^2^. The threshold expression of
 F^2^ > 2sigma(F^2^) is used only for calculating R-factors(gt) etc. and is
 not relevant to the choice of reflections for refinement.  R-factors based
 on F^2^ are statistically about twice as large as those based on F, and R-
 factors based on ALL data will be even larger.
;
_reflns_number_total     4563
_reflns_number_gt     3870
_reflns_threshold_expression     I>2\s(I)
_refine_ls_structure_factor_coef     Fsqd
_refine_ls_matrix_type     full
_refine_ls_R_factor_all     0.1016
_refine_ls_R_factor_gt     0.0897
_refine_ls_wR_factor_gt     0.1850
_refine_ls_wR_factor_ref     0.1908
_refine_ls_goodness_of_fit_ref     1.168
_refine_ls_restrained_S_all     1.167
_refine_ls_number_reflns     4563
_refine_ls_number_parameters     388
_refine_ls_number_restraints     3
_refine_ls_hydrogen_treatment     constr
_refine_ls_weighting_scheme     calc
_refine_ls_weighting_details
        'calc w=1/[\s^2^(Fo^2^)+(0.0100P)^2^+10.0000P] where P=(Fo^2^+2Fc^2^)/3'
_atom_sites_solution_hydrogens     geom
_atom_sites_solution_primary     direct
_atom_sites_solution_secondary     difmap
_refine_ls_shift/su_max     0.000
_refine_ls_shift/su_mean     0.000
_refine_diff_density_max     0.388
_refine_diff_density_min     -0.357
_refine_ls_extinction_method
;
SHELXTL (Sheldrick, 2008)
;
_refine_ls_extinction_coef     0.0017(4)
_refine_ls_extinction_expression
                                  'Fc^*^=kFc[1+0.001xFc^2^\l^3^/sin(2\q)]^-1/4^'
loop_
    _atom_type_symbol
    _atom_type_description
    _atom_type_scat_dispersion_real
    _atom_type_scat_dispersion_imag
    _atom_type_scat_source
    'C' 'C' 0.0033 0.0016
                         'International Tables Vol C Tables 4.2.6.8 and 6.1.1.4'
    'H' 'H' 0.0000 0.0000
                         'International Tables Vol C Tables 4.2.6.8 and 6.1.1.4'
    'N' 'N' 0.0061 0.0033
                         'International Tables Vol C Tables 4.2.6.8 and 6.1.1.4'
    'O' 'O' 0.0106 0.0060
                         'International Tables Vol C Tables 4.2.6.8 and 6.1.1.4'
_computing_data_collection
;
<i>APEX2</i> (Bruker, 2008)
;
_computing_cell_refinement
;
SAINT (Bruker, 2008)
;
_computing_data_reduction
;
SAINT (Bruker, 2008)
;
_computing_structure_solution
;
SHELXTL (Sheldrick, 2008)
;
_computing_structure_refinement
;
SHELXTL (Sheldrick, 2008)
;
_computing_molecular_graphics
;
SHELXTL (Sheldrick, 2008)
;
_computing_publication_material
;
SHELXTL (Sheldrick, 2008)
;
loop_
    _atom_site_type_symbol
    _atom_site_label
    _atom_site_fract_x
    _atom_site_fract_y
    _atom_site_fract_z
    _atom_site_U_iso_or_equiv
    _atom_site_adp_type
    _atom_site_calc_flag
    _atom_site_refinement_flags
    _atom_site_occupancy
    _atom_site_symmetry_multiplicity
    _atom_site_disorder_assembly
    _atom_site_disorder_group
    O O11 0.3518(4) -0.0660(7) 0.4736(3) 0.0662(16) Uani d PD 0.846(9) 1 A 1
    H H11 0.3640 -0.0353 0.5148 0.099 Uiso d PR 0.846(9) 1 A 1
    O O12 0.3037(3) 0.0865(7) 0.4355(3) 0.0500(13) Uani d PD 0.846(9) 1 A 1
    H H12 0.2602 0.0537 0.4129 0.075 Uiso d PR 0.846(9) 1 A 1
    O O13 0.302(2) -0.084(3) 0.4427(16) 0.0662(16) Uani d PD 0.154(9) 1 A 2
    H H13 0.2574 -0.0674 0.4170 0.099 Uiso d PR 0.154(9) 1 A 2
    O O14 0.325(2) 0.101(4) 0.4650(18) 0.0500(13) Uani d PD 0.154(9) 1 A 2
    H H14 0.3448 0.0846 0.5079 0.075 Uiso d PR 0.154(9) 1 A 2
    O O21 0.1982(4) 0.8976(8) 0.5494(5) 0.046(2) Uani d P 0.75(2) 1 B 3
    H H21 0.2428 0.9008 0.5768 0.068 Uiso d PR 0.75(2) 1 B 3
    O O22 0.1750(5) 1.0887(9) 0.5388(5) 0.045(2) Uani d P 0.75(2) 1 B 3
    H H22 0.1578 1.0953 0.4955 0.068 Uiso d PR 0.75(2) 1 B 3
    O O23 0.2088(15) 1.053(3) 0.5761(17) 0.054(6) Uani d P 0.25(2) 1 B 4
    H H23 0.2513 1.0114 0.5961 0.081 Uiso d PR 0.25(2) 1 B 4
    O O24 0.1651(17) 0.951(3) 0.5117(15) 0.056(7) Uani d P 0.25(2) 1 B 4
    H H24 0.1496 0.9992 0.4729 0.084 Uiso d PR 0.25(2) 1 B 4
    O O31 0.0252(3) 0.9210(7) 0.5133(3) 0.0661(17) Uani d PD 0.891(9) 1 . 5
    H H31 0.0661 0.9677 0.5224 0.099 Uiso d PR 0.891(9) 1 . 5
    O O32 -0.014(2) 0.952(6) 0.4653(14) 0.0661(17) Uani d PD 0.109(9) 1 . 6
    H H32 0.0309 0.9595 0.4745 0.099 Uiso d PR 0.109(9) 1 . 6
    O O41 0.15205(18) 0.9727(4) 0.35656(18) 0.0412(8) Uani d . 1 1 . .
    H H41 0.1267 0.8912 0.3612 0.062 Uiso d R 1 1 . .
    O O42 0.1137(2) 1.1114(4) 0.38369(18) 0.0440(9) Uani d . 1 1 . .
    H H42 0.1200 1.1955 0.3618 0.066 Uiso d R 1 1 . .
    O O51 0.35556(18) 0.9097(5) 0.64562(18) 0.0438(8) Uani d . 1 1 . .
    H H51 0.3802 0.8260 0.6415 0.066 Uiso d R 1 1 . .
    O O52 0.3959(2) 1.0412(5) 0.61765(18) 0.0496(9) Uani d . 1 1 . .
    H H52 0.3851 1.1264 0.6362 0.074 Uiso d R 1 1 . .
    O O61 0.4922(9) -0.0768(15) 0.5192(8) 0.149(6) Uiso d PD 0.50 1 . .
    H H61 0.4462 -0.0750 0.5046 0.224 Uiso d PR 0.50 1 . .
    N N1 0.35882(19) 0.3326(5) 0.68106(18) 0.0299(8) Uani d . 1 1 . .
    N N2 0.43995(19) 0.6236(5) 0.63149(18) 0.0310(8) Uani d . 1 1 . .
    N N3 0.06552(18) 0.6947(5) 0.37238(18) 0.0276(8) Uani d . 1 1 . .
    N N4 0.13565(19) 0.4025(5) 0.30774(17) 0.0270(8) Uani d . 1 1 . .
    N N5 0.19869(18) 0.5011(5) 0.53122(17) 0.0232(7) Uani d . 1 1 . .
    N N6 0.29935(18) 0.5095(5) 0.46312(17) 0.0243(7) Uani d . 1 1 . .
    C C11 0.2751(2) 0.4834(6) 0.5698(2) 0.0242(9) Uani d . 1 1 . .
    C C12 0.3013(2) 0.4523(6) 0.6494(2) 0.0255(9) Uani d . 1 1 . .
    C C13 0.2670(2) 0.5469(6) 0.6880(2) 0.0307(10) Uani d . 1 1 . .
    H H13A 0.2254 0.6277 0.6639 0.037 Uiso calc R 1 1 . .
    C C14 0.2949(3) 0.5205(7) 0.7624(2) 0.0374(11) Uani d . 1 1 . .
    H H14A 0.2723 0.5826 0.7900 0.045 Uiso calc R 1 1 . .
    C C15 0.3561(3) 0.4026(7) 0.7959(2) 0.0414(12) Uani d . 1 1 . .
    H H15A 0.3772 0.3847 0.8470 0.050 Uiso calc R 1 1 . .
    C C16 0.3856(3) 0.3116(7) 0.7531(2) 0.0375(11) Uani d . 1 1 . .
    H H16A 0.4271 0.2296 0.7761 0.045 Uiso calc R 1 1 . .
    C C21 0.3263(2) 0.4994(6) 0.5354(2) 0.0248(9) Uani d . 1 1 . .
    C C22 0.4120(2) 0.5050(6) 0.5756(2) 0.0287(9) Uani d . 1 1 . .
    C C23 0.4586(2) 0.3985(7) 0.5539(2) 0.0329(10) Uani d . 1 1 . .
    H H23A 0.4367 0.3177 0.5140 0.039 Uiso calc R 1 1 . .
    C C24 0.5380(2) 0.4123(7) 0.5916(2) 0.0380(11) Uani d . 1 1 . .
    H H24A 0.5716 0.3398 0.5784 0.046 Uiso calc R 1 1 . .
    C C25 0.5674(2) 0.5328(8) 0.6485(3) 0.0444(13) Uani d . 1 1 . .
    H H25A 0.6217 0.5459 0.6747 0.053 Uiso calc R 1 1 . .
    C C26 0.5169(2) 0.6350(7) 0.6671(3) 0.0396(11) Uani d . 1 1 . .
    H H26A 0.5378 0.7166 0.7068 0.048 Uiso calc R 1 1 . .
    C C31 0.1721(2) 0.5232(5) 0.45945(19) 0.0199(8) Uani d . 1 1 . .
    C C32 0.0876(2) 0.5562(5) 0.42050(19) 0.0215(8) Uani d . 1 1 . .
    C C33 0.0354(2) 0.4529(6) 0.4356(2) 0.0240(9) Uani d . 1 1 . .
    H H33A 0.0530 0.3572 0.4700 0.029 Uiso calc R 1 1 . .
    C C34 -0.0424(2) 0.4894(6) 0.4006(2) 0.0283(9) Uani d . 1 1 . .
    H H34A -0.0791 0.4196 0.4102 0.034 Uiso calc R 1 1 . .
    C C35 -0.0658(2) 0.6309(7) 0.3507(2) 0.0371(11) Uani d . 1 1 . .
    H H35A -0.1190 0.6598 0.3256 0.045 Uiso calc R 1 1 . .
    C C36 -0.0101(2) 0.7290(7) 0.3384(2) 0.0356(11) Uani d . 1 1 . .
    H H36A -0.0265 0.8252 0.3042 0.043 Uiso calc R 1 1 . .
    C C41 0.2231(2) 0.5160(5) 0.4245(2) 0.0217(8) Uani d . 1 1 . .
    C C42 0.1960(2) 0.5127(6) 0.3444(2) 0.0249(9) Uani d . 1 1 . .
    C C43 0.2327(2) 0.6153(6) 0.3100(2) 0.0294(9) Uani d . 1 1 . .
    H H43A 0.2757 0.6893 0.3376 0.035 Uiso calc R 1 1 . .
    C C44 0.2056(2) 0.6080(7) 0.2353(2) 0.0334(10) Uani d . 1 1 . .
    H H44A 0.2299 0.6763 0.2107 0.040 Uiso calc R 1 1 . .
    C C45 0.1427(3) 0.4993(7) 0.1970(2) 0.0372(11) Uani d . 1 1 . .
    H H45A 0.1225 0.4932 0.1456 0.045 Uiso calc R 1 1 . .
    C C46 0.1094(3) 0.3989(6) 0.2350(2) 0.0329(10) Uani d . 1 1 . .
    H H46A 0.0662 0.3245 0.2083 0.039 Uiso calc R 1 1 . .
loop_
    _atom_site_aniso_label
    _atom_site_aniso_U_11
    _atom_site_aniso_U_22
    _atom_site_aniso_U_33
    _atom_site_aniso_U_12
    _atom_site_aniso_U_13
    _atom_site_aniso_U_23
    O11 0.075(4) 0.052(3) 0.057(3) 0.014(3) 0.013(3) -0.001(2)
    O12 0.053(3) 0.051(3) 0.046(3) -0.002(2) 0.020(3) 0.005(3)
    O13 0.075(4) 0.052(3) 0.057(3) 0.014(3) 0.013(3) -0.001(2)
    O14 0.053(3) 0.051(3) 0.046(3) -0.002(2) 0.020(3) 0.005(3)
    O21 0.045(3) 0.022(3) 0.062(5) 0.006(2) 0.015(3) 0.009(3)
    O22 0.054(5) 0.034(4) 0.051(4) 0.011(3) 0.026(4) 0.008(3)
    O23 0.053(12) 0.050(12) 0.054(14) 0.018(9) 0.017(11) -0.002(10)
    O24 0.067(15) 0.039(12) 0.054(12) -0.013(10) 0.015(12) 0.015(10)
    O31 0.046(3) 0.066(4) 0.084(4) -0.006(2) 0.023(3) 0.019(3)
    O32 0.046(3) 0.066(4) 0.084(4) -0.006(2) 0.023(3) 0.019(3)
    O41 0.0441(19) 0.0314(18) 0.060(2) -0.0005(15) 0.0332(17) 0.0008(16)
    O42 0.062(2) 0.0319(19) 0.055(2) 0.0017(16) 0.0406(18) 0.0050(16)
    O51 0.0428(19) 0.040(2) 0.053(2) 0.0024(16) 0.0236(16) 0.0053(16)
    O52 0.062(2) 0.044(2) 0.050(2) -0.0047(18) 0.0307(18) 0.0026(17)
    N1 0.0267(18) 0.034(2) 0.0260(18) -0.0024(16) 0.0076(14) 0.0065(15)
    N2 0.0246(18) 0.033(2) 0.0324(19) -0.0004(15) 0.0087(15) 0.0069(16)
    N3 0.0224(17) 0.032(2) 0.0316(18) 0.0030(15) 0.0143(14) 0.0028(15)
    N4 0.0268(18) 0.031(2) 0.0245(17) 0.0013(15) 0.0114(14) -0.0026(15)
    N5 0.0201(16) 0.0252(18) 0.0246(17) -0.0034(14) 0.0096(13) -0.0016(14)
    N6 0.0235(17) 0.0241(18) 0.0271(17) 0.0006(14) 0.0123(14) 0.0058(14)
    C11 0.0234(19) 0.024(2) 0.0248(19) -0.0030(16) 0.0097(16) -0.0010(16)
    C12 0.0208(19) 0.031(2) 0.025(2) -0.0072(17) 0.0096(16) -0.0005(17)
    C13 0.026(2) 0.039(3) 0.027(2) -0.0044(19) 0.0112(17) -0.0007(18)
    C14 0.039(2) 0.046(3) 0.031(2) -0.012(2) 0.017(2) -0.003(2)
    C15 0.043(3) 0.050(3) 0.024(2) -0.013(2) 0.007(2) 0.004(2)
    C16 0.033(2) 0.045(3) 0.029(2) -0.003(2) 0.0070(19) 0.008(2)
    C21 0.0216(19) 0.026(2) 0.025(2) 0.0003(17) 0.0082(16) 0.0015(17)
    C22 0.023(2) 0.037(3) 0.024(2) -0.0014(18) 0.0079(16) 0.0115(19)
    C23 0.024(2) 0.051(3) 0.026(2) 0.006(2) 0.0129(17) 0.011(2)
    C24 0.026(2) 0.051(3) 0.040(2) 0.010(2) 0.017(2) 0.020(2)
    C25 0.019(2) 0.063(4) 0.047(3) 0.004(2) 0.009(2) 0.019(3)
    C26 0.028(2) 0.041(3) 0.039(2) -0.009(2) 0.0039(19) 0.008(2)
    C31 0.0243(19) 0.0136(19) 0.0240(19) -0.0047(15) 0.0121(16) -0.0011(15)
    C32 0.0224(19) 0.024(2) 0.0203(18) -0.0004(16) 0.0112(15) -0.0025(16)
    C33 0.025(2) 0.029(2) 0.0189(18) -0.0030(17) 0.0103(16) -0.0022(16)
    C34 0.0204(19) 0.040(3) 0.026(2) -0.0063(18) 0.0105(16) -0.0057(19)
    C35 0.018(2) 0.054(3) 0.036(2) 0.006(2) 0.0076(18) 0.002(2)
    C36 0.027(2) 0.041(3) 0.039(2) 0.007(2) 0.0141(19) 0.008(2)
    C41 0.0215(19) 0.019(2) 0.027(2) -0.0008(16) 0.0120(16) 0.0035(16)
    C42 0.0221(19) 0.028(2) 0.027(2) 0.0058(17) 0.0122(16) 0.0016(17)
    C43 0.022(2) 0.040(3) 0.030(2) 0.0027(18) 0.0144(17) 0.0044(19)
    C44 0.033(2) 0.044(3) 0.031(2) 0.006(2) 0.0208(19) 0.009(2)
    C45 0.044(3) 0.049(3) 0.023(2) 0.012(2) 0.0183(19) 0.001(2)
    C46 0.035(2) 0.038(3) 0.024(2) 0.001(2) 0.0107(18) -0.0081(19)
_geom_special_details
;
 All esds (except the esd in the dihedral angle between two l.s. planes)
 are estimated using the full covariance matrix.  The cell esds are taken
 into account individually in the estimation of esds in distances, angles
 and torsion angles; correlations between esds in cell parameters are only
 used when they are defined by crystal symmetry.  An approximate (isotropic)
 treatment of cell esds is used for estimating esds involving l.s. planes.
;
loop_
    _geom_bond_atom_site_label_1
    _geom_bond_atom_site_label_2
    _geom_bond_site_symmetry_2
    _geom_bond_distance
    _geom_bond_publ_flag
    O11 H11 . 0.8000 ?
    O12 H12 . 0.8001 ?
    O13 H13 . 0.8000 ?
    O14 H14 . 0.7999 ?
    O21 O22 . 1.467(12) ?
    O21 H21 . 0.8000 ?
    O22 H22 . 0.8002 ?
    O23 O24 . 1.44(4) ?
    O23 H23 . 0.8001 ?
    O24 H24 . 0.7998 ?
    O31 O31 3_576 1.465(9) ?
    O31 H31 . 0.7999 ?
    O31 H32 . 0.8813 ?
    O32 O32 3_576 1.463(13) ?
    O32 H32 . 0.7999 ?
    O41 O42 . 1.486(4) ?
    O41 H41 . 0.7997 ?
    O42 H42 . 0.8001 ?
    O51 O52 . 1.485(5) ?
    O51 H51 . 0.8002 ?
    O52 H52 . 0.8001 ?
    O61 O61 3_656 1.471(10) ?
    O61 H61 . 0.7999 ?
    N1 C16 . 1.340(5) ?
    N1 C12 . 1.345(5) ?
    N2 C26 . 1.340(5) ?
    N2 C22 . 1.354(6) ?
    N3 C36 . 1.338(5) ?
    N3 C32 . 1.353(5) ?
    N4 C46 . 1.345(5) ?
    N4 C42 . 1.352(5) ?
    N5 C31 . 1.336(5) ?
    N5 C11 . 1.342(5) ?
    N6 C41 . 1.335(5) ?
    N6 C21 . 1.337(5) ?
    C11 C21 . 1.416(5) ?
    C11 C12 . 1.493(5) ?
    C12 C13 . 1.392(6) ?
    C13 C14 . 1.387(6) ?
    C13 H13A . 0.9500 ?
    C14 C15 . 1.386(7) ?
    C14 H14A . 0.9500 ?
    C15 C16 . 1.383(7) ?
    C15 H15A . 0.9500 ?
    C16 H16A . 0.9500 ?
    C21 C22 . 1.491(5) ?
    C22 C23 . 1.384(6) ?
    C23 C24 . 1.386(6) ?
    C23 H23A . 0.9500 ?
    C24 C25 . 1.378(7) ?
    C24 H24A . 0.9500 ?
    C25 C26 . 1.389(7) ?
    C25 H25A . 0.9500 ?
    C26 H26A . 0.9500 ?
    C31 C41 . 1.415(5) ?
    C31 C32 . 1.489(5) ?
    C32 C33 . 1.382(5) ?
    C33 C34 . 1.377(5) ?
    C33 H33A . 0.9500 ?
    C34 C35 . 1.391(6) ?
    C34 H34A . 0.9500 ?
    C35 C36 . 1.387(6) ?
    C35 H35A . 0.9500 ?
    C36 H36A . 0.9500 ?
    C41 C42 . 1.483(5) ?
    C42 C43 . 1.394(6) ?
    C43 C44 . 1.381(6) ?
    C43 H43A . 0.9500 ?
    C44 C45 . 1.383(6) ?
    C44 H44A . 0.9500 ?
    C45 C46 . 1.391(6) ?
    C45 H45A . 0.9500 ?
    C46 H46A . 0.9500 ?
loop_
    _geom_angle_atom_site_label_1
    _geom_angle_atom_site_label_2
    _geom_angle_atom_site_label_3
    _geom_angle_site_symmetry_1
    _geom_angle_site_symmetry_3
    _geom_angle
    _geom_angle_publ_flag
    O12 O11 H11 . . 100.6 ?
    O11 O12 H12 . . 110.1 ?
    H12 O12 H14 . . 128.2 ?
    H13 O12 H14 . . 107.7 ?
    O14 O13 H13 . . 99.5 ?
    H11 O14 H12 . . 115.4 ?
    O13 O14 H14 . . 97.8 ?
    O22 O21 H21 . . 104.0 ?
    O21 O22 H22 . . 100.4 ?
    O24 O23 H23 . . 110.2 ?
    O23 O24 H24 . . 119.8 ?
    O31 O31 H31 3_576 . 99.7 ?
    O32 O32 H32 3_576 . 78.8 ?
    O42 O41 H41 . . 93.7 ?
    O41 O42 H42 . . 97.0 ?
    O52 O51 H51 . . 92.9 ?
    O51 O52 H52 . . 93.7 ?
    O61 O61 H61 3_656 . 102.7 ?
    C16 N1 C12 . . 117.7(4) ?
    C26 N2 C22 . . 117.1(4) ?
    C36 N3 C32 . . 117.5(4) ?
    C46 N4 C42 . . 117.5(4) ?
    C31 N5 C11 . . 118.6(3) ?
    C41 N6 C21 . . 118.5(3) ?
    N5 C11 C21 . . 120.2(3) ?
    N5 C11 C12 . . 116.4(3) ?
    C21 C11 C12 . . 123.4(3) ?
    N1 C12 C13 . . 122.6(4) ?
    N1 C12 C11 . . 117.4(4) ?
    C13 C12 C11 . . 120.0(4) ?
    C14 C13 C12 . . 118.6(4) ?
    C14 C13 H13A . . 120.7 ?
    C12 C13 H13A . . 120.7 ?
    C15 C14 C13 . . 119.2(4) ?
    C15 C14 H14A . . 120.4 ?
    C13 C14 H14A . . 120.4 ?
    C16 C15 C14 . . 118.3(4) ?
    C16 C15 H15A . . 120.9 ?
    C14 C15 H15A . . 120.9 ?
    N1 C16 C15 . . 123.6(4) ?
    N1 C16 H16A . . 118.2 ?
    C15 C16 H16A . . 118.2 ?
    N6 C21 C11 . . 120.6(3) ?
    N6 C21 C22 . . 115.8(3) ?
    C11 C21 C22 . . 123.5(3) ?
    N2 C22 C23 . . 123.3(4) ?
    N2 C22 C21 . . 116.0(4) ?
    C23 C22 C21 . . 120.6(4) ?
    C22 C23 C24 . . 118.6(4) ?
    C22 C23 H23A . . 120.7 ?
    C24 C23 H23A . . 120.7 ?
    C25 C24 C23 . . 118.8(4) ?
    C25 C24 H24A . . 120.6 ?
    C23 C24 H24A . . 120.6 ?
    C24 C25 C26 . . 119.2(4) ?
    C24 C25 H25A . . 120.4 ?
    C26 C25 H25A . . 120.4 ?
    N2 C26 C25 . . 122.9(5) ?
    N2 C26 H26A . . 118.5 ?
    C25 C26 H26A . . 118.5 ?
    N5 C31 C41 . . 120.5(3) ?
    N5 C31 C32 . . 116.0(3) ?
    C41 C31 C32 . . 123.5(3) ?
    N3 C32 C33 . . 122.5(4) ?
    N3 C32 C31 . . 116.9(3) ?
    C33 C32 C31 . . 120.6(3) ?
    C34 C33 C32 . . 119.6(4) ?
    C34 C33 H33A . . 120.2 ?
    C32 C33 H33A . . 120.2 ?
    C33 C34 C35 . . 118.4(4) ?
    C33 C34 H34A . . 120.8 ?
    C35 C34 H34A . . 120.8 ?
    C36 C35 C34 . . 118.8(4) ?
    C36 C35 H35A . . 120.6 ?
    C34 C35 H35A . . 120.6 ?
    N3 C36 C35 . . 123.2(4) ?
    N3 C36 H36A . . 118.4 ?
    C35 C36 H36A . . 118.4 ?
    N6 C41 C31 . . 120.7(3) ?
    N6 C41 C42 . . 116.3(3) ?
    C31 C41 C42 . . 122.9(3) ?
    N4 C42 C43 . . 122.6(4) ?
    N4 C42 C41 . . 116.4(3) ?
    C43 C42 C41 . . 121.0(4) ?
    C44 C43 C42 . . 119.1(4) ?
    C44 C43 H43A . . 120.5 ?
    C42 C43 H43A . . 120.5 ?
    C43 C44 C45 . . 118.8(4) ?
    C43 C44 H44A . . 120.6 ?
    C45 C44 H44A . . 120.6 ?
    C44 C45 C46 . . 119.0(4) ?
    C44 C45 H45A . . 120.5 ?
    C46 C45 H45A . . 120.5 ?
    N4 C46 C45 . . 123.0(4) ?
    N4 C46 H46A . . 118.5 ?
    C45 C46 H46A . . 118.5 ?
loop_
    _geom_torsion_atom_site_label_1
    _geom_torsion_atom_site_label_2
    _geom_torsion_atom_site_label_3
    _geom_torsion_atom_site_label_4
    _geom_torsion_site_symmetry_1
    _geom_torsion_site_symmetry_2
    _geom_torsion_site_symmetry_3
    _geom_torsion_site_symmetry_4
    _geom_torsion
    _geom_torsion_publ_flag
    C31 N5 C11 C21 . . . . 3.9(6) ?
    C31 N5 C11 C12 . . . . -177.8(4) ?
    C16 N1 C12 C13 . . . . -3.0(6) ?
    C16 N1 C12 C11 . . . . 176.3(4) ?
    N5 C11 C12 N1 . . . . 140.0(4) ?
    C21 C11 C12 N1 . . . . -41.8(6) ?
    N5 C11 C12 C13 . . . . -40.7(6) ?
    C21 C11 C12 C13 . . . . 137.6(4) ?
    N1 C12 C13 C14 . . . . 2.0(6) ?
    C11 C12 C13 C14 . . . . -177.3(4) ?
    C12 C13 C14 C15 . . . . 0.5(7) ?
    C13 C14 C15 C16 . . . . -1.8(7) ?
    C12 N1 C16 C15 . . . . 1.6(7) ?
    C14 C15 C16 N1 . . . . 0.7(7) ?
    C41 N6 C21 C11 . . . . 4.3(6) ?
    C41 N6 C21 C22 . . . . -176.0(4) ?
    N5 C11 C21 N6 . . . . -8.4(6) ?
    C12 C11 C21 N6 . . . . 173.4(4) ?
    N5 C11 C21 C22 . . . . 171.9(4) ?
    C12 C11 C21 C22 . . . . -6.2(7) ?
    C26 N2 C22 C23 . . . . -0.4(6) ?
    C26 N2 C22 C21 . . . . -178.1(4) ?
    N6 C21 C22 N2 . . . . 130.8(4) ?
    C11 C21 C22 N2 . . . . -49.6(6) ?
    N6 C21 C22 C23 . . . . -47.0(6) ?
    C11 C21 C22 C23 . . . . 132.7(4) ?
    N2 C22 C23 C24 . . . . 0.6(6) ?
    C21 C22 C23 C24 . . . . 178.1(4) ?
    C22 C23 C24 C25 . . . . -0.8(6) ?
    C23 C24 C25 C26 . . . . 0.9(7) ?
    C22 N2 C26 C25 . . . . 0.5(6) ?
    C24 C25 C26 N2 . . . . -0.8(7) ?
    C11 N5 C31 C41 . . . . 4.1(6) ?
    C11 N5 C31 C32 . . . . -175.5(4) ?
    C36 N3 C32 C33 . . . . -0.6(6) ?
    C36 N3 C32 C31 . . . . -178.3(4) ?
    N5 C31 C32 N3 . . . . 132.5(4) ?
    C41 C31 C32 N3 . . . . -47.1(5) ?
    N5 C31 C32 C33 . . . . -45.2(5) ?
    C41 C31 C32 C33 . . . . 135.2(4) ?
    N3 C32 C33 C34 . . . . 0.4(6) ?
    C31 C32 C33 C34 . . . . 178.0(3) ?
    C32 C33 C34 C35 . . . . -0.1(6) ?
    C33 C34 C35 C36 . . . . 0.0(6) ?
    C32 N3 C36 C35 . . . . 0.5(7) ?
    C34 C35 C36 N3 . . . . -0.2(7) ?
    C21 N6 C41 C31 . . . . 3.8(6) ?
    C21 N6 C41 C42 . . . . -175.4(4) ?
    N5 C31 C41 N6 . . . . -8.3(6) ?
    C32 C31 C41 N6 . . . . 171.2(4) ?
    N5 C31 C41 C42 . . . . 170.9(4) ?
    C32 C31 C41 C42 . . . . -9.6(6) ?
    C46 N4 C42 C43 . . . . -2.3(6) ?
    C46 N4 C42 C41 . . . . 179.2(4) ?
    N6 C41 C42 N4 . . . . 135.6(4) ?
    C31 C41 C42 N4 . . . . -43.6(5) ?
    N6 C41 C42 C43 . . . . -42.8(6) ?
    C31 C41 C42 C43 . . . . 137.9(4) ?
    N4 C42 C43 C44 . . . . 1.5(6) ?
    C41 C42 C43 C44 . . . . 179.9(4) ?
    C42 C43 C44 C45 . . . . 0.2(6) ?
    C43 C44 C45 C46 . . . . -1.0(7) ?
    C42 N4 C46 C45 . . . . 1.6(6) ?
    C44 C45 C46 N4 . . . . 0.1(7) ?
    H11 O11 O12 H12 . . . . -116.1 ?
    H13 O13 O14 H14 . . . . 127.8 ?
    H21 O21 O22 H22 . . . . 125.3 ?
    H23 O23 O24 H24 . . . . -118.1 ?
    H31 O31 O31 H31 . . 3_576 3_576 180.0 ?
    H32 O32 O32 H32 . . 3_576 3_576 180.0 ?
    H41 O41 O42 H42 . . . . -152.1 ?
    H51 O51 O52 H52 . . . . -158.2 ?
    H61 O61 O61 H61 . . 3_656 3_656 180.0 ?
loop_
    _geom_hbond_atom_site_label_D
    _geom_hbond_atom_site_label_H
    _geom_hbond_atom_site_label_A
    _geom_hbond_site_symmetry_A
    _geom_hbond_distance_DH
    _geom_hbond_distance_HA
    _geom_hbond_distance_DA
    _geom_hbond_angle_DHA
    O11 H11 O52 1_545 0.80 1.99 2.793(7) 179.3
    O12 H12 O41 1_545 0.80 1.99 2.789(7) 179.8
    O13 H13 O41 1_545 0.80 1.89 2.69(4) 179.7
    O14 H14 O52 1_545 0.80 2.05 2.85(3) 179.4
    O21 H21 O51 . 0.80 2.02 2.820(9) 179.7
    O22 H22 O42 . 0.80 2.07 2.866(11) 179.7
    O23 H23 O51 . 0.80 1.96 2.77(3) 179.8
    O24 H24 O42 . 0.80 1.84 2.64(3) 179.8
    O31 H31 O22 . 0.80 2.15 2.947(9) 175.8
    O32 H32 O24 . 0.80 2.34 3.14(5) 172.8
    O41 H41 N3 . 0.80 1.93 2.729(5) 179.9
    O42 H42 N4 1_565 0.80 1.97 2.770(5) 180.0
    O51 H51 N2 . 0.80 1.94 2.737(5) 179.9
    O52 H52 N1 1_565 0.80 1.94 2.740(5) 179.9
    O61 H61 O11 . 0.80 1.64 2.440(17) 178.4
_iucr_refine_instructions_details
;
TITL z in P2(1)/n
CELL 0.71073  18.9998   7.3820  20.2119  90.000 114.271  90.000
ZERR    4.00   0.0069   0.0027   0.0073   0.000   0.005   0.000
LATT  1
SYMM 0.5-X, 0.5+Y, 0.5-Z
SFAC C H N O
UNIT 96 102 24 38
TEMP -123
SIZE .40 .40 .30
EQIV $1 -X, 2-Y, 1-Z
EQIV $2 1-X, -Y, 1-Z
EQIV $3 X, -1+Y, Z
EQIV $4 X, 1+Y, Z
HTAB O11 O52_$3
HTAB O12 O41_$3
HTAB O13 O41_$3
HTAB O14 O52_$3
HTAB O21 O51
HTAB O22 O42
HTAB O23 O51
HTAB O24 O42
HTAB O31 O22
HTAB O32 O24
HTAB O41 N3
HTAB O42 N4_$4
HTAB O51 N2
HTAB O52 N1_$4
HTAB O61 O11
L.S. 15
BOND $H
ACTA
FMAP 2
PLAN 12
OMIT -2 50.1
OMIT 0 1 1
OMIT -13 7 3
CONF
CONF H11 O11 O12 H12
CONF H13 O13 O14 H14
CONF H21 O21 O22 H22
CONF H23 O23 O24 H24
CONF H31 O31 O31_$1 H31_$1
CONF H32 O32 O32_$1 H32_$1
CONF H41 O41 O42 H42
CONF H51 O51 O52 H52
CONF H61 O61 O61_$2 H61_$2
EADP O11 O13
EADP O12 O14
EADP O31 O32
SADI .01 O31 O31_$1 O32 O32_$1
SADI .01 O11 O12 O13 O14
DFIX 1.48 .01 O61 O61_$2
WGHT    0.010000   10.000000
EXTI    0.001709
FVAR       0.08571   0.84610   0.74597   0.89137   0.30000
PART   1
O11   4    0.351766   -0.065959    0.473617    21.00000    0.07550    0.05235 =
         0.05689   -0.00071    0.01306    0.01375
AFIX   3
H11   2    0.364006   -0.035329    0.514837    21.00000   -1.50000
AFIX   0
O12   4    0.303736    0.086523    0.435506    21.00000    0.05305    0.05074 =
         0.04570    0.00544    0.01974   -0.00154
AFIX   3
H12   2    0.260226    0.053743    0.412916    21.00000   -1.50000
AFIX   0
PART   2
O13   4    0.301950   -0.083873    0.442702   -21.00000    0.07550    0.05235 =
         0.05689   -0.00071    0.01306    0.01375
AFIX   3
H13   2    0.257390   -0.067353    0.417002   -21.00000   -1.50000
AFIX   0
O14   4    0.325364    0.101417    0.464972   -21.00000    0.05305    0.05074 =
         0.04570    0.00544    0.01974   -0.00154
AFIX   3
H14   2    0.344824    0.084597    0.507852   -21.00000   -1.50000
AFIX   0
PART   3
O21   4    0.198156    0.897627    0.549353    31.00000    0.04536    0.02198 =
         0.06221    0.00898    0.01485    0.00600
AFIX   3
H21   2    0.242776    0.900767    0.576761    31.00000   -1.50000
AFIX   0
O22   4    0.174958    1.088652    0.538818    31.00000    0.05435    0.03362 =
         0.05127    0.00753    0.02563    0.01112
AFIX   3
H22   2    0.157788    1.095312    0.495509    31.00000   -1.50000
AFIX   0
PART   4
O23   4    0.208787    1.052814    0.576146   -31.00000    0.05350    0.04974 =
         0.05441   -0.00221    0.01705    0.01756
AFIX   3
H23   2    0.251267    1.011395    0.596146   -31.00000   -1.50000
AFIX   0
O24   4    0.165097    0.950714    0.511732   -31.00000    0.06677    0.03895 =
         0.05360    0.01487    0.01508   -0.01341
AFIX   3
H24   2    0.149577    0.999214    0.472943   -31.00000   -1.50000
AFIX   0
PART   5
O31   4    0.025222    0.920984    0.513312    41.00000    0.04583    0.06555 =
         0.08392    0.01884    0.02349   -0.00637
AFIX   3
H31   2    0.066132    0.967744    0.522382    41.00000   -1.50000
AFIX   0
PART   6
O32   4   -0.014154    0.952049    0.465277   -41.00000    0.04583    0.06555 =
         0.08392    0.01884    0.02349   -0.00637
AFIX   3
H32   2    0.030926    0.959499    0.474537   -41.00000   -1.50000
AFIX   0
PART   0
O41   4    0.152048    0.972747    0.356560    11.00000    0.04409    0.03139 =
         0.05996    0.00084    0.03325   -0.00051
AFIX   3
H41   2    0.126718    0.891227    0.361189    11.00000   -1.50000
AFIX   0
O42   4    0.113677    1.111402    0.383688    11.00000    0.06200    0.03186 =
         0.05470    0.00499    0.04062    0.00171
AFIX   3
H42   2    0.120007    1.195502    0.361758    11.00000   -1.50000
AFIX   0
O51   4    0.355560    0.909690    0.645623    11.00000    0.04277    0.03970 =
         0.05294    0.00532    0.02364    0.00239
AFIX   3
H51   2    0.380220    0.825970    0.641513    11.00000   -1.50000
AFIX   0
O52   4    0.395854    1.041247    0.617651    11.00000    0.06223    0.04386 =
         0.05019    0.00262    0.03067   -0.00466
AFIX   3
H52   2    0.385084    1.126447    0.636151    11.00000   -1.50000
AFIX   0
O61   4    0.492213   -0.076790    0.519176    10.50000    0.14945
AFIX   3
H61   2    0.446182   -0.075030    0.504566    10.50000   -1.50000
AFIX   0
N1    3    0.358821    0.332608    0.681064    11.00000    0.02673    0.03392 =
         0.02599    0.00645    0.00761   -0.00238
N2    3    0.439952    0.623588    0.631486    11.00000    0.02462    0.03303 =
         0.03245    0.00693    0.00874   -0.00037
N3    3    0.065522    0.694729    0.372379    11.00000    0.02239    0.03186 =
         0.03163    0.00277    0.01429    0.00300
N4    3    0.135647    0.402511    0.307741    11.00000    0.02676    0.03070 =
         0.02451   -0.00255    0.01141    0.00128
N5    3    0.198692    0.501109    0.531224    11.00000    0.02013    0.02519 =
         0.02460   -0.00162    0.00964   -0.00339
N6    3    0.299347    0.509457    0.463115    11.00000    0.02352    0.02410 =
         0.02707    0.00583    0.01235    0.00060
C11   1    0.275057    0.483421    0.569849    11.00000    0.02340    0.02416 =
         0.02484   -0.00096    0.00969   -0.00297
C12   1    0.301307    0.452306    0.649419    11.00000    0.02076    0.03112 =
         0.02483   -0.00049    0.00956   -0.00716
C13   1    0.267002    0.546865    0.688001    11.00000    0.02600    0.03904 =
         0.02738   -0.00068    0.01122   -0.00443
AFIX  43
H13A  2    0.225373    0.627730    0.663900    11.00000   -1.20000
AFIX   0
C14   1    0.294904    0.520491    0.762392    11.00000    0.03874    0.04598 =
         0.03050   -0.00343    0.01733   -0.01233
AFIX  43
H14A  2    0.272348    0.582559    0.790031    11.00000   -1.20000
AFIX   0
C15   1    0.356057    0.402562    0.795907    11.00000    0.04336    0.05040 =
         0.02375    0.00447    0.00708   -0.01261
AFIX  43
H15A  2    0.377163    0.384679    0.846951    11.00000   -1.20000
AFIX   0
C16   1    0.385570    0.311558    0.753107    11.00000    0.03293    0.04527 =
         0.02860    0.00770    0.00696   -0.00285
AFIX  43
H16A  2    0.427090    0.229625    0.776060    11.00000   -1.20000
AFIX   0
C21   1    0.326333    0.499352    0.535400    11.00000    0.02156    0.02644 =
         0.02494    0.00151    0.00819    0.00033
C22   1    0.411996    0.505031    0.575552    11.00000    0.02297    0.03702 =
         0.02440    0.01150    0.00790   -0.00141
C23   1    0.458639    0.398539    0.553888    11.00000    0.02406    0.05087 =
         0.02621    0.01137    0.01288    0.00553
AFIX  43
H23A  2    0.436722    0.317720    0.514033    11.00000   -1.20000
AFIX   0
C24   1    0.538011    0.412281    0.591568    11.00000    0.02577    0.05141 =
         0.03989    0.01988    0.01675    0.01037
AFIX  43
H24A  2    0.571556    0.339845    0.578396    11.00000   -1.20000
AFIX   0
C25   1    0.567435    0.532831    0.648469    11.00000    0.01869    0.06283 =
         0.04689    0.01932    0.00857    0.00358
AFIX  43
H25A  2    0.621654    0.545926    0.674668    11.00000   -1.20000
AFIX   0
C26   1    0.516882    0.634986    0.667072    11.00000    0.02849    0.04119 =
         0.03928    0.00839    0.00392   -0.00858
AFIX  43
H26A  2    0.537763    0.716560    0.706784    11.00000   -1.20000
AFIX   0
C31   1    0.172118    0.523200    0.459451    11.00000    0.02426    0.01357 =
         0.02397   -0.00110    0.01209   -0.00475
C32   1    0.087616    0.556229    0.420500    11.00000    0.02239    0.02426 =
         0.02028   -0.00254    0.01124   -0.00039
C33   1    0.035385    0.452906    0.435606    11.00000    0.02545    0.02871 =
         0.01891   -0.00218    0.01034   -0.00301
AFIX  43
H33A  2    0.053015    0.357218    0.469979    11.00000   -1.20000
AFIX   0
C34   1   -0.042368    0.489375    0.400570    11.00000    0.02043    0.03965 =
         0.02593   -0.00574    0.01051   -0.00632
AFIX  43
H34A  2   -0.079121    0.419614    0.410203    11.00000   -1.20000
AFIX   0
C35   1   -0.065788    0.630882    0.350719    11.00000    0.01787    0.05392 =
         0.03609    0.00240    0.00762    0.00645
AFIX  43
H35A  2   -0.118968    0.659766    0.325582    11.00000   -1.20000
AFIX   0
C36   1   -0.010104    0.728985    0.338391    11.00000    0.02695    0.04095 =
         0.03928    0.00831    0.01407    0.00722
AFIX  43
H36A  2   -0.026453    0.825153    0.304158    11.00000   -1.20000
AFIX   0
C41   1    0.223073    0.515953    0.424506    11.00000    0.02150    0.01851 =
         0.02716    0.00348    0.01203   -0.00081
C42   1    0.195984    0.512739    0.344443    11.00000    0.02210    0.02791 =
         0.02681    0.00162    0.01225    0.00581
C43   1    0.232694    0.615317    0.310025    11.00000    0.02231    0.03969 =
         0.02987    0.00436    0.01435    0.00272
AFIX  43
H43A  2    0.275736    0.689290    0.337558    11.00000   -1.20000
AFIX   0
C44   1    0.205640    0.607952    0.235337    11.00000    0.03257    0.04372 =
         0.03138    0.00931    0.02083    0.00642
AFIX  43
H44A  2    0.229852    0.676345    0.210712    11.00000   -1.20000
AFIX   0
C45   1    0.142684    0.499255    0.197044    11.00000    0.04422    0.04854 =
         0.02328    0.00131    0.01830    0.01246
AFIX  43
H45A  2    0.122457    0.493208    0.145595    11.00000   -1.20000
AFIX   0
C46   1    0.109422    0.398906    0.234997    11.00000    0.03497    0.03780 =
         0.02440   -0.00809    0.01074    0.00061
AFIX  43
H46A  2    0.066227    0.324459    0.208320    11.00000   -1.20000
HKLF 4
REM  z in P2(1)/n
REM R1 =  0.0897 for   3870 Fo > 4sig(Fo)  and  0.1016 for all   4563 data
REM    388 parameters refined using      3 restraints
END
WGHT      0.0000      9.8438
REM Highest difference peak  0.388,  deepest hole -0.357,  1-sigma level  0.069
Q1    1   0.4181  0.6982  0.6478  11.00000  0.05    0.39
Q2    1   0.3153 -0.0105  0.4935  11.00000  0.05    0.34
Q3    1   0.3022  0.5587  0.5509  11.00000  0.05    0.28
Q4    1   0.3049  0.4846  0.6134  11.00000  0.05    0.26
Q5    1   0.1007  0.9954  0.3025  11.00000  0.05    0.26
Q6    1   0.1415  0.3869  0.2719  11.00000  0.05    0.24
Q7    1   0.1858  0.5214  0.2297  11.00000  0.05    0.24
Q8    1   0.0940  1.0178  0.3288  11.00000  0.05    0.24
Q9    1   0.3396  0.5723  0.4370  11.00000  0.05    0.23
Q10   1  -0.0630  0.3209  0.4382  11.00000  0.05    0.23
Q11   1   0.0587  0.7413  0.4679  11.00000  0.05    0.23
Q12   1   0.3474  0.4379  0.6660  11.00000  0.05    0.23
;
