# Supplementary material for: Crystal structure of 2,3,5,6-tetra­kis­(pyridin-2-yl)pyrazine hydrogen peroxide 4.75-solvate
Source: Acta Crystallogr E Crystallogr Commun. 2017 Oct 31;73(Pt 11):1793–6. doi: 10.1107/S2056989017015328 (PMC5683516; doi:10.1107/S2056989017015328)
Supplement: Supplementary file 2 [file e-73-01793-Isup2.hkl]

# 
# h,k,l, Fc-squared, Fo-squared, sigma(Fo-squared) and status flag 
# 
data_I
_shelx_title ' z in P2(1)/n' 
_shelx_refln_list_code          4 
_shelx_F_calc_maximum      376.81 
_exptl_crystal_F_000      1150.00 
_reflns_d_resolution_high  0.8393 
 
loop_ 
 _symmetry_equiv_pos_as_xyz 
 'x, y, z' 
 '-x+1/2, y+1/2, -z+1/2' 
 '-x, -y, -z' 
 'x-1/2, -y-1/2, z-1/2' 
 
_cell_length_a    18.9998 
_cell_length_b     7.3820 
_cell_length_c    20.2119 
_cell_angle_alpha  90.000 
_cell_angle_beta  114.271 
_cell_angle_gamma  90.000 
 
_shelx_F_squared_multiplier     1.000 
 
loop_ 
 _refln_index_h 
 _refln_index_k 
 _refln_index_l 
 _refln_F_squared_calc 
 _refln_F_squared_meas 
 _refln_F_squared_sigma 
 _refln_observed_status 
   2   0   0     3974.20     3871.91    131.16 o 
   4   0   0     3100.91     3072.30    104.44 o 
   6   0   0     2600.91     2421.63     82.47 o 
   8   0   0     1993.98     2374.05     82.35 o 
  10   0   0       21.54       74.20      6.74 o 
  12   0   0     2958.08     3028.56    105.00 o 
  14   0   0      692.85      706.29     34.73 o 
  16   0   0        8.79        4.76      6.74 o 
  18   0   0      197.85      197.02     13.37 o 
  20   0   0       73.18      126.50     13.37 o 
   1   1   0      114.65      188.61      5.07 o 
   2   1   0      476.44      496.78     14.41 o 
   3   1   0      684.01      763.51     18.89 o 
   4   1   0      848.59      782.35     19.57 o 
   5   1   0     2308.70     2116.16     51.31 o 
   6   1   0     1168.01     1049.54     26.18 o 
   7   1   0      210.85      235.12      7.64 o 
   8   1   0      337.41      340.44     10.00 o 
   9   1   0      240.47      222.37      7.66 o 
  10   1   0        2.85      111.91      9.24 o 
  11   1   0        4.24        7.00      3.30 o 
  12   1   0       14.38       11.88      3.42 o 
  13   1   0       17.79       29.22      4.91 o 
  14   1   0        0.66        4.44      4.23 o 
  15   1   0       29.60       56.11      6.07 o 
  16   1   0       61.20       82.03      7.36 o 
  17   1   0        8.92        4.27      5.07 o 
  18   1   0        9.27        5.97      5.19 o 
  19   1   0        1.10       -3.81      5.38 o 
  20   1   0       18.27       31.85      6.87 o 
   0   2   0   141987.56   159455.08   5404.32 o 
   1   2   0       18.48       39.24      8.61 o 
   2   2   0    17912.96    18577.90    442.03 o 
   3   2   0     6685.86     6747.52    143.31 o 
   4   2   0      149.60      137.05      6.88 o 
   5   2   0     5819.29     5706.52    136.66 o 
   6   2   0     1828.27     2194.36     53.60 o 
   7   2   0      739.26      822.77     21.23 o 
   8   2   0     2923.56     3032.93     73.76 o 
   9   2   0     5906.91     6228.35    149.87 o 
  10   2   0      331.53      342.53     10.68 o 
  11   2   0       24.81       44.74      4.79 o 
  12   2   0      632.98      648.45     18.33 o 
  13   2   0      201.53      198.66      8.56 o 
  14   2   0        4.45        5.18      4.79 o 
  15   2   0      294.14      300.31     11.31 o 
  16   2   0      646.13      546.81     16.96 o 
  17   2   0      265.12      247.87     10.63 o 
  18   2   0      289.41      255.65     10.91 o 
  19   2   0       83.79      108.32      8.79 o 
  20   2   0       50.23       72.15      9.26 o 
   1   3   0      995.45     1045.09     30.62 o 
   2   3   0      377.42      475.51     15.14 o 
   3   3   0       36.89      185.12      8.65 o 
   4   3   0     1359.92     1340.03     42.10 o 
   5   3   0      362.87      317.73      9.62 o 
   6   3   0     3139.50     2898.33     70.35 o 
   7   3   0     1955.97     2059.26     50.85 o 
   8   3   0      436.12      510.30     14.23 o 
   9   3   0       35.63      122.75      8.06 o 
  10   3   0        5.16        9.94      4.00 o 
  11   3   0       71.45       81.68      6.26 o 
  12   3   0      769.34      657.12     19.01 o 
  13   3   0     1154.90     1105.64     29.56 o 
  14   3   0      219.90      270.83     10.62 o 
  15   3   0       51.29       45.16      6.49 o 
  16   3   0      215.65      227.24     10.20 o 
  17   3   0       55.80       36.58      6.82 o 
  18   3   0       21.46       25.74      7.65 o 
  19   3   0        1.35        1.27      7.08 o 
   0   4   0       12.55       63.98     12.25 o 
   1   4   0      137.25      121.87      6.77 o 
   2   4   0     1666.49     1683.47     48.70 o 
   3   4   0      388.73      487.79     13.70 o 
   4   4   0      480.47      594.47     14.41 o 
   5   4   0       99.80      126.03      6.52 o 
   6   4   0       68.97      199.93     24.51 o 
   7   4   0      622.21      695.54     19.18 o 
   8   4   0      811.03      811.12     21.91 o 
   9   4   0      744.48      768.72     21.23 o 
  10   4   0      674.81      648.24     18.33 o 
  11   4   0      319.47      473.23     17.48 o 
  12   4   0      143.86      184.63     10.85 o 
  13   4   0      343.23      375.84     12.98 o 
  14   4   0        8.25       -3.22      5.56 o 
  15   4   0       36.50       62.07     12.06 o 
  16   4   0      120.31      128.74     20.72 o 
  17   4   0       55.95       60.13      9.03 o 
  18   4   0        0.08        7.04      7.78 o 
   1   5   0      275.68      500.40     22.14 o 
   2   5   0      463.17      570.16     23.65 o 
   3   5   0     1689.49     1698.29     42.63 o 
   4   5   0      155.19      214.53      8.30 o 
   5   5   0      244.16      258.04      8.84 o 
   6   5   0       10.35       21.08      6.74 o 
   7   5   0       40.77       50.21      5.98 o 
   8   5   0      295.57      293.93     10.80 o 
   9   5   0      369.68      387.53     26.33 o 
  10   5   0      777.84      805.39     39.51 o 
  11   5   0        0.06        6.11      5.98 o 
  12   5   0        9.21       25.84      6.42 o 
  13   5   0      413.40      406.83     16.09 o 
  14   5   0       11.88        4.59      6.97 o 
  15   5   0       12.80       15.36      9.80 o 
  16   5   0        5.33       11.70     14.29 o 
   0   6   0        8.39       38.12     14.97 o 
   1   6   0       39.96       26.38     10.07 o 
   2   6   0      298.92      287.83     12.62 o 
   3   6   0        8.09       22.13      5.14 o 
   4   6   0       22.21       16.15      4.59 o 
   5   6   0       22.93       24.18      8.84 o 
   6   6   0       65.26      142.94      8.45 o 
   7   6   0       14.58       14.63      6.06 o 
   8   6   0      308.36      320.83     11.79 o 
   9   6   0      152.22      142.22      8.75 o 
  10   6   0       31.52       33.13      8.13 o 
  11   6   0        0.66       47.13     11.08 o 
  12   6   0        0.09       -5.17     12.25 o 
  13   6   0       13.28       22.46     10.07 o 
  14   6   0       56.41       55.84     22.46 o 
  15   6   0        8.17       27.23     11.33 o 
   1   7   0      175.84      387.74     34.72 o 
   2   7   0     1370.19     1400.00     83.76 o 
   3   7   0        1.10       39.78     15.52 o 
   4   7   0       42.01       61.00      6.82 o 
   5   7   0      171.91      263.47     11.94 o 
   6   7   0      479.10      449.58     18.24 o 
   7   7   0       45.72       46.60     10.31 o 
   8   7   0        9.22       48.79     17.02 o 
   9   7   0        3.44       29.87     13.61 o 
  10   7   0       66.08       65.61     20.42 o 
  11   7   0       49.99       34.49     13.61 o 
  12   7   0       38.45       46.87     11.78 o 
   0   8   0      541.82      842.67     64.68 o 
   1   8   0       65.33       86.04      8.63 o 
   2   8   0      184.24      125.41     23.71 o 
   3   8   0        0.43       24.50     16.34 o 
   4   8   0       75.98      141.58     21.78 o 
   6   8   0       22.90       48.55     14.29 o 
   7   8   0        4.94      126.60     21.78 o 
   8   8   0       88.36       83.09     12.76 o 
 -21   0   1       16.87       33.66     10.46 o 
 -19   0   1       38.90       35.40      9.11 o 
 -17   0   1        0.24       -4.50      6.20 o 
 -15   0   1       49.87       92.22     10.07 o 
 -13   0   1       84.93      127.36     10.07 o 
 -11   0   1       57.29       33.37      5.78 o 
  -9   0   1       41.18       71.03      6.74 o 
  -7   0   1       10.23       13.25      5.45 o 
  -5   0   1     1130.00     1024.72     46.37 o 
  -3   0   1       96.53      134.52     12.77 o 
  -1   0   1       19.44        0.68      6.81 o 
   1   0   1      142.30       86.32      2.55 o 
   3   0   1      100.69      170.20      7.17 o 
   5   0   1      523.73      497.26     29.29 o 
   7   0   1        1.30        3.11      3.27 o 
   9   0   1       23.88       60.09      9.53 o 
  11   0   1      176.17      178.84     10.07 o 
  13   0   1        0.78       12.25      5.78 o 
  15   0   1        3.51       21.15      7.17 o 
  17   0   1       32.44       37.25     10.21 o 
  19   0   1        0.00       -0.68      7.70 o 
 -20   1   1       31.86       21.30      6.40 o 
 -19   1   1        0.99       -4.36      5.07 o 
 -18   1   1        0.22       -1.44      5.31 o 
 -17   1   1       55.17       77.74      7.26 o 
 -16   1   1       66.25       85.38      7.08 o 
 -15   1   1      201.64      206.19      8.93 o 
 -14   1   1       23.23       33.61      5.19 o 
 -13   1   1      558.49      535.47     15.78 o 
 -12   1   1       29.95       72.79      5.38 o 
 -11   1   1       83.31      118.46      5.98 o 
 -10   1   1      527.45      511.31     14.46 o 
  -9   1   1      339.99      396.43     11.73 o 
  -8   1   1     1562.79     1525.33     37.95 o 
  -7   1   1     1831.67     1863.32     45.63 o 
  -6   1   1    18109.85    17699.28    421.69 o 
  -5   1   1     7717.01     7581.53    181.27 o 
  -4   1   1    45729.15    44969.90   1226.33 o 
  -3   1   1     4327.01     4160.53    114.05 o 
  -2   1   1     5429.15     5072.38    119.59 o 
  -1   1   1      338.72      384.01     21.80 o 
   1   1   1       31.18       80.89      3.89 o 
   2   1   1     9210.85     9007.00    215.07 o 
   3   1   1     3944.80     3747.30     89.67 o 
   4   1   1       51.81       79.84      4.15 o 
   5   1   1     2338.74     2206.19     53.51 o 
   6   1   1      556.41      664.41     17.32 o 
   7   1   1     1979.41     2075.09     50.72 o 
   8   1   1    14449.72    15469.35    368.89 o 
   9   1   1      225.29      171.72      6.57 o 
  10   1   1      415.31      470.57     13.41 o 
  11   1   1      696.75      687.56     18.87 o 
  12   1   1      484.96      509.12     14.78 o 
  13   1   1     1032.25      950.01     25.62 o 
  14   1   1       64.78       79.47      6.67 o 
  15   1   1       11.06        8.65      4.69 o 
  16   1   1        7.02        9.81      5.02 o 
  17   1   1      103.43       92.66      7.82 o 
  18   1   1        3.16       -3.13      5.07 o 
  19   1   1        3.77       -0.16      5.48 o 
  20   1   1      328.75      387.21     14.39 o 
 -20   2   1       18.47       36.60      8.95 o 
 -19   2   1        5.67        5.74      6.70 o 
 -18   2   1       32.76       20.53      5.98 o 
 -17   2   1      284.99      290.91     11.49 o 
 -16   2   1       17.90       25.48      5.63 o 
 -15   2   1      214.01      195.79     10.61 o 
 -14   2   1      584.09      612.11     18.15 o 
 -13   2   1       68.49       75.52      6.06 o 
 -12   2   1      544.86      463.27     13.92 o 
 -11   2   1       29.37       60.48      5.01 o 
 -10   2   1       10.44       25.07      3.70 o 
  -9   2   1     1556.32     1522.59     38.12 o 
  -8   2   1       33.73       58.22      4.08 o 
  -7   2   1       75.61      159.64      6.18 o 
  -6   2   1     1317.77     1219.52     30.27 o 
  -5   2   1     6867.22     6173.30    147.62 o 
  -4   2   1      897.92      977.70     24.13 o 
  -3   2   1     1320.25     1135.88     24.84 o 
  -2   2   1      410.47      413.36      9.47 o 
  -1   2   1      604.94     1047.85     49.05 o 
   0   2   1     4779.89     4388.06    104.94 o 
   1   2   1        2.28       67.65     10.49 o 
   2   2   1     4369.43     4040.17    110.56 o 
   3   2   1     1534.89     1495.64     36.60 o 
   4   2   1        0.38       10.24      2.23 o 
   5   2   1      309.56      338.61     10.00 o 
   6   2   1     1830.67     1558.13     38.64 o 
   7   2   1      228.44      198.68      7.08 o 
   8   2   1       30.24      103.13      6.02 o 
   9   2   1       61.37       99.06      5.48 o 
  10   2   1        0.23        7.69      3.54 o 
  11   2   1       49.14       56.21      5.02 o 
  12   2   1        3.12       12.68      4.08 o 
  13   2   1      171.71      170.36      7.96 o 
  14   2   1        1.42        8.40      4.79 o 
  15   2   1       43.97       53.06      6.26 o 
  16   2   1        9.48        9.84      5.48 o 
  17   2   1        0.93        1.65      5.19 o 
  18   2   1       57.18       98.74      8.35 o 
  19   2   1        1.49        4.90      5.98 o 
 -19   3   1       51.30       68.66      9.54 o 
 -18   3   1       47.60       73.33     10.31 o 
 -17   3   1        9.78       27.58      7.78 o 
 -16   3   1      224.98      224.42     10.48 o 
 -15   3   1      334.64      400.66     13.54 o 
 -14   3   1      826.95      886.85     24.61 o 
 -13   3   1      849.51     1008.38     27.20 o 
 -12   3   1      911.87     1133.20     29.74 o 
 -11   3   1      203.97      222.69      8.74 o 
 -10   3   1     1264.62     1245.24     32.30 o 
  -9   3   1      173.39      146.57      6.76 o 
  -8   3   1      534.61      570.96     15.78 o 
  -7   3   1      704.61      863.89     22.43 o 
  -6   3   1      562.97      800.84     44.95 o 
  -5   3   1      525.11      620.31     16.63 o 
  -4   3   1     3509.83     3676.80     78.79 o 
  -3   3   1      263.98      324.56      8.32 o 
  -2   3   1     2699.91     2646.04     74.77 o 
  -1   3   1       43.72       57.31      6.74 o 
   0   3   1     3669.17     3571.00    100.33 o 
   1   3   1      946.78     1035.17     30.62 o 
   2   3   1     8179.10     8575.50    204.92 o 
   3   3   1      212.10      189.77      7.31 o 
   4   3   1       13.19       47.10      4.52 o 
   5   3   1     1061.48     1094.92     27.68 o 
   6   3   1      953.53     1070.78     27.38 o 
   7   3   1     1721.87     2090.63     51.52 o 
   8   3   1     2516.19     2606.58     64.15 o 
   9   3   1      971.14      931.32     24.79 o 
  10   3   1     1933.11     2024.53     50.68 o 
  11   3   1       57.80       55.98      5.80 o 
  12   3   1       28.78       17.14      4.79 o 
  13   3   1      392.33      391.65     12.98 o 
  14   3   1        1.17       16.20      5.56 o 
  15   3   1      235.26      245.26     10.42 o 
  16   3   1        0.15        5.44      5.56 o 
  17   3   1       16.60        5.22      5.98 o 
  18   3   1        4.38        5.96      6.97 o 
 -18   4   1       42.67       38.23      8.91 o 
 -17   4   1      154.26      175.80     18.25 o 
 -16   4   1       69.84       61.93      8.91 o 
 -15   4   1        2.39       10.11      7.15 o 
 -14   4   1       25.09       20.39      7.15 o 
 -13   4   1      173.75      165.56     10.50 o 
 -12   4   1       29.97       31.69      7.15 o 
 -11   4   1      691.85      600.78     20.36 o 
 -10   4   1        1.08       23.55      6.04 o 
  -9   4   1      693.82      639.08     20.85 o 
  -8   4   1      855.17      869.61     23.28 o 
  -7   4   1      120.53      146.30      7.66 o 
  -6   4   1       34.56       36.85      4.94 o 
  -5   4   1     2532.70     2457.99     53.46 o 
  -4   4   1       40.93       37.14      4.26 o 
  -3   4   1       62.76      131.53      5.24 o 
  -2   4   1       86.61       91.92      6.08 o 
  -1   4   1      229.89      218.50      9.01 o 
   0   4   1     1103.33     1015.45     38.54 o 
   1   4   1       52.51      168.10      9.48 o 
   2   4   1      225.63      286.01      9.10 o 
   3   4   1     1636.61     1783.04     44.20 o 
   4   4   1     1790.20     1743.97     49.22 o 
   5   4   1       20.46       38.49      4.58 o 
   6   4   1      706.91      648.95     17.81 o 
   7   4   1      918.32      822.90     22.05 o 
   8   4   1      117.01      116.82      6.76 o 
   9   4   1      227.90      221.54      8.74 o 
  10   4   1      407.22      444.78     14.02 o 
  11   4   1     2180.19     2037.38     51.36 o 
  12   4   1       20.52       70.24      6.67 o 
  13   4   1      556.14      538.88     16.57 o 
  14   4   1       70.53       81.28      7.91 o 
  15   4   1        0.01        1.83      7.27 o 
  16   4   1       21.49       19.37      8.91 o 
  17   4   1        0.17       -1.36      9.06 o 
 -17   5   1        7.05       -7.43     10.07 o 
 -16   5   1        0.82       -7.40      7.40 o 
 -15   5   1       79.61       84.34      9.43 o 
 -14   5   1        0.57       15.97      7.54 o 
 -13   5   1      262.83      239.76     14.79 o 
 -12   5   1       15.43       11.74      6.97 o 
 -11   5   1      106.19       61.25      6.96 o 
 -10   5   1      920.69      934.60     50.98 o 
  -9   5   1      216.88      282.96     17.69 o 
  -8   5   1      606.52      488.72     14.91 o 
  -7   5   1      180.91      141.42     13.20 o 
  -6   5   1      861.53      793.99     20.73 o 
  -5   5   1      300.26      328.92     21.42 o 
  -4   5   1        1.93       19.35      5.96 o 
  -3   5   1      185.70      325.21     15.77 o 
  -2   5   1     2407.79     2235.46     55.11 o 
  -1   5   1      202.46      308.47     21.10 o 
   0   5   1     7637.64     7642.59    267.97 o 
   1   5   1      176.63      290.19     15.86 o 
   2   5   1     1821.73     1664.74     41.81 o 
   3   5   1      880.69      870.93     23.22 o 
   4   5   1       52.16       78.61      8.14 o 
   5   5   1      224.68      213.63      7.22 o 
   6   5   1      233.40      204.91      8.30 o 
   7   5   1       68.80      105.14      8.25 o 
   8   5   1      916.38      788.68     22.05 o 
   9   5   1       13.50       50.52     10.26 o 
  10   5   1      606.31      577.61     17.26 o 
  11   5   1       53.37       29.82      6.20 o 
  12   5   1        7.04       16.06      6.12 o 
  13   5   1       60.84       89.33     12.08 o 
  14   5   1       16.32       43.02     11.08 o 
  15   5   1       46.45       44.95     11.08 o 
  16   5   1       19.29       26.41     11.33 o 
 -15   6   1       16.78        2.31     10.31 o 
 -14   6   1       48.18       67.84     22.46 o 
 -13   6   1      107.85       86.85     12.76 o 
 -12   6   1       81.93      112.92     13.46 o 
 -11   6   1        0.17        7.75      7.29 o 
 -10   6   1       29.43       49.33      8.46 o 
  -9   6   1      173.88      162.28     11.30 o 
  -8   6   1      208.82      195.94      9.04 o 
  -7   6   1      211.83      226.62      9.53 o 
  -6   6   1      421.82      403.42     12.69 o 
  -5   6   1      111.86      123.70      9.41 o 
  -4   6   1        5.01       41.40      5.91 o 
  -3   6   1      116.89      134.88      6.82 o 
  -2   6   1      415.74      438.38     22.77 o 
  -1   6   1        0.35        4.76      9.63 o 
   0   6   1       60.18       61.01     11.55 o 
   1   6   1       42.22       72.99     11.55 o 
   2   6   1        7.96       20.64      6.92 o 
   3   6   1       56.46       56.78      6.63 o 
   4   6   1       56.43       64.94      5.97 o 
   5   6   1       14.67       42.88      7.66 o 
   6   6   1       89.09       65.89     10.45 o 
   7   6   1       82.90       72.12      7.34 o 
   8   6   1       31.68       68.87      9.00 o 
   9   6   1       70.57       89.17     10.75 o 
  10   6   1      577.15      446.23     17.74 o 
  11   6   1      479.42      422.79     20.55 o 
  12   6   1      140.67      154.45     14.06 o 
  13   6   1       70.64       68.98     12.08 o 
  14   6   1       40.37       29.95     11.08 o 
 -12   7   1        0.90       39.48     11.08 o 
 -11   7   1       40.11       58.38     11.78 o 
 -10   7   1       32.98        9.92     18.38 o 
  -9   7   1       32.21       38.76     10.79 o 
  -8   7   1      204.81      152.48     15.66 o 
  -7   7   1       12.69       30.17      8.10 o 
  -6   7   1      194.34      195.96     13.78 o 
  -5   7   1      242.09      173.93     21.42 o 
  -4   7   1      128.52      456.00     23.76 o 
  -3   7   1       17.15      298.97     29.95 o 
  -2   7   1      460.92      516.06     31.32 o 
   0   7   1     1504.08     1129.90     38.34 o 
   1   7   1       33.75       87.15     13.48 o 
   2   7   1      532.92      669.34     23.39 o 
   3   7   1       95.02       83.04     17.70 o 
   4   7   1        3.45       17.91      8.81 o 
   5   7   1        1.88       19.62      7.95 o 
   6   7   1      116.49      204.95     19.08 o 
   7   7   1        3.71        6.07      7.75 o 
   8   7   1      213.76      204.38     22.46 o 
   9   7   1        3.68       13.68     18.38 o 
  10   7   1       85.77       49.68     17.02 o 
  11   7   1       19.91       37.35     10.79 o 
  12   7   1       32.51       41.60     11.77 o 
  -8   8   1       25.67       26.58     10.79 o 
  -7   8   1      109.29       84.02     14.29 o 
  -6   8   1      111.62       99.10     12.76 o 
  -4   8   1      186.16      216.47     27.23 o 
  -3   8   1        1.01       13.33     11.43 o 
  -2   8   1       17.31       91.69     10.51 o 
  -1   8   1      236.09      206.81     13.83 o 
   0   8   1      118.13      164.06     31.31 o 
   1   8   1       35.00       33.90      9.43 o 
   2   8   1       37.05       54.44     23.14 o 
   3   8   1      343.54      287.80     17.25 o 
   4   8   1       19.56       40.16     11.55 o 
   5   8   1       32.15       10.89     16.34 o 
   6   8   1      162.78      102.06     12.40 o 
   7   8   1       16.18       32.39     11.43 o 
   8   8   1        9.45       23.64     10.46 o 
 -20   0   2       56.07       68.86     11.04 o 
 -18   0   2        0.84        3.40      6.74 o 
 -16   0   2        0.40       -2.62      7.49 o 
 -14   0   2     3371.14     3094.09    107.91 o 
 -12   0   2     2540.96     2622.34     91.47 o 
 -10   0   2      127.10      203.65     10.59 o 
  -8   0   2     5719.29     5616.77    154.24 o 
  -6   0   2    24048.99    23432.00    639.19 o 
  -4   0   2     8403.89     7932.03    216.66 o 
  -2   0   2    14882.33    15751.96    594.77 o 
   0   0   2     5507.64     4063.43    112.03 o 
   2   0   2    19661.53    18668.29    510.42 o 
   4   0   2     4425.69     4114.04    112.47 o 
   6   0   2      221.64      168.01      8.14 o 
   8   0   2    15103.86    16370.61    552.55 o 
  10   0   2      773.66      766.94     28.85 o 
  12   0   2      487.11      415.97     18.22 o 
  14   0   2      311.68      262.82     14.35 o 
  16   0   2      906.22      738.14     30.23 o 
  18   0   2       29.37       36.84      9.53 o 
 -21   1   2       32.87       50.21      8.89 o 
 -20   1   2        1.43       -5.04      5.07 o 
 -19   1   2        0.34       -5.07      5.07 o 
 -18   1   2       23.91       31.89      6.07 o 
 -17   1   2       91.56       85.79      7.26 o 
 -16   1   2        0.04       -4.50      4.50 o 
 -15   1   2       14.24       12.16      5.50 o 
 -14   1   2       30.40       69.33      7.27 o 
 -13   1   2        3.58       12.17      4.00 o 
 -12   1   2      504.01      461.00     13.78 o 
 -11   1   2      394.40      344.20     11.05 o 
 -10   1   2      128.75      120.27      4.62 o 
  -9   1   2        3.58        6.16      1.84 o 
  -8   1   2      550.78      539.31     14.46 o 
  -7   1   2       22.78       43.97      2.57 o 
  -6   1   2       43.69      100.32      3.91 o 
  -5   1   2       79.13       87.11      6.27 o 
  -4   1   2     1891.42     1981.27     45.71 o 
  -3   1   2       17.25       43.20      1.91 o 
  -2   1   2       10.21       34.74      1.98 o 
  -1   1   2      107.06      186.96      5.90 o 
   0   1   2      563.42      634.74     13.86 o 
   1   1   2      277.50      338.12     12.43 o 
   2   1   2     1413.50     1259.63     30.65 o 
   3   1   2       92.52       69.31      6.49 o 
   4   1   2        0.00       56.99      3.01 o 
   5   1   2      107.34       77.59      3.80 o 
   6   1   2      877.31      763.66     19.72 o 
   7   1   2       15.93      135.67      5.59 o 
   8   1   2      107.51       97.26      5.02 o 
   9   1   2        5.48        2.38      4.03 o 
  10   1   2        3.07       12.43      3.54 o 
  11   1   2      120.91      136.42      8.14 o 
  12   1   2        9.07       33.24      4.69 o 
  13   1   2      275.43      297.02     10.68 o 
  14   1   2       38.68       58.21      5.88 o 
  15   1   2      127.20      159.90      9.09 o 
  16   1   2        1.22       15.59      5.19 o 
  17   1   2       18.03       23.28      5.88 o 
  18   1   2        4.19       20.11      5.88 o 
  19   1   2       15.79       19.35      6.18 o 
 -20   2   2        2.55       -4.45      7.47 o 
 -19   2   2       37.06       36.26      7.95 o 
 -18   2   2       10.72        1.10      6.52 o 
 -17   2   2     1474.85     1418.31     37.75 o 
 -16   2   2        2.98        6.80      4.93 o 
 -15   2   2        0.02        0.50      4.79 o 
 -14   2   2     2920.84     2877.16     71.49 o 
 -13   2   2      261.11      202.66      8.59 o 
 -12   2   2       84.86      118.93      7.66 o 
 -11   2   2      261.93      259.92      8.93 o 
 -10   2   2       28.95       38.77      4.08 o 
  -9   2   2      448.90      421.89     12.05 o 
  -8   2   2       21.55       32.14      4.30 o 
  -7   2   2     5780.32     6054.94    166.01 o 
  -6   2   2     2412.56     2526.53     84.44 o 
  -5   2   2    20525.06    20929.28    491.30 o 
  -4   2   2     3018.11     3524.82     83.44 o 
  -3   2   2    11978.79    12173.53    285.78 o 
  -2   2   2     1275.09     1209.78     29.61 o 
  -1   2   2     4245.93     4713.87    112.87 o 
   0   2   2    21590.56    21071.72    501.79 o 
   1   2   2      421.91      573.79     14.73 o 
   2   2   2     1841.27     1852.20     44.97 o 
   3   2   2      706.82      729.17     18.50 o 
   4   2   2       78.28      124.08      4.69 o 
   5   2   2      388.65      439.13     12.05 o 
   6   2   2      344.41      501.02     13.70 o 
   7   2   2      463.88      411.79     11.84 o 
   8   2   2     2128.95     2203.93     54.27 o 
   9   2   2      267.41      253.41      8.74 o 
  10   2   2     1038.33     1190.89     30.90 o 
  11   2   2      452.29      424.11     12.86 o 
  12   2   2      162.16      191.91      8.15 o 
  13   2   2      181.58      170.41      8.05 o 
  14   2   2      249.18      233.25      9.43 o 
  15   2   2       46.05       52.07      8.25 o 
  16   2   2      154.70      142.29     11.20 o 
  17   2   2      223.78      220.06      9.73 o 
  18   2   2        9.61        8.24      5.72 o 
  19   2   2        4.27       12.07      6.20 o 
 -20   3   2        1.59        1.29      7.54 o 
 -19   3   2       12.41       15.74      8.10 o 
 -18   3   2       24.95       24.50      9.63 o 
 -17   3   2        6.50       -2.92      6.70 o 
 -16   3   2      483.76      435.78     17.19 o 
 -15   3   2       50.58       68.74      6.96 o 
 -14   3   2      423.89      415.65     13.73 o 
 -13   3   2        1.92       50.37      7.50 o 
 -12   3   2      184.84      190.87      8.25 o 
 -11   3   2      352.85      297.93     11.94 o 
 -10   3   2      331.47      352.97     11.31 o 
  -9   3   2      552.13      552.30     18.27 o 
  -8   3   2     1273.72     1295.99     37.65 o 
  -7   3   2      553.94      572.44     21.65 o 
  -6   3   2      187.96      202.85      7.12 o 
  -5   3   2      187.98      226.33      7.36 o 
  -4   3   2      464.35      536.76     14.59 o 
  -3   3   2      352.64      384.98     10.63 o 
  -2   3   2       31.36       50.75      8.56 o 
  -1   3   2       82.63      196.36      6.71 o 
   0   3   2     1171.19     1164.22     33.78 o 
   1   3   2        2.62      145.65      9.94 o 
   2   3   2     1499.11     1364.24     34.00 o 
   3   3   2      474.76      498.14     13.57 o 
   4   3   2      134.57      137.71      7.07 o 
   5   3   2      714.74      716.84     18.98 o 
   6   3   2      204.63      187.33      7.08 o 
   7   3   2     1413.26     1420.80     35.88 o 
   8   3   2        0.37       22.47      3.63 o 
   9   3   2      354.28      371.20     11.75 o 
  10   3   2        9.54       16.61      5.38 o 
  11   3   2        6.44       20.54      4.79 o 
  12   3   2       15.78       14.68      5.31 o 
  13   3   2       88.40       77.40      6.76 o 
  14   3   2      113.95      124.81      8.43 o 
  15   3   2       89.83      117.80      8.85 o 
  16   3   2       51.13       66.92      7.18 o 
  17   3   2       11.64       19.14      6.06 o 
  18   3   2        0.02       -4.08      5.62 o 
 -19   4   2       16.41       18.72      8.60 o 
 -18   4   2        4.99        0.78      7.78 o 
 -17   4   2       46.76       41.07      8.75 o 
 -16   4   2       23.15       13.21      7.54 o 
 -15   4   2      173.03      179.52     11.32 o 
 -14   4   2      246.20      225.43     11.65 o 
 -13   4   2      141.59      138.28     14.62 o 
 -12   4   2      219.49      196.41     20.30 o 
 -11   4   2        1.07       13.11     10.15 o 
 -10   4   2      379.31      381.56     14.32 o 
  -9   4   2        6.72       48.02      6.47 o 
  -8   4   2      566.95      625.13     20.36 o 
  -7   4   2       84.87      171.41      9.11 o 
  -6   4   2     1225.70     1327.21     33.48 o 
  -5   4   2     3051.88     3485.00     97.00 o 
  -4   4   2      407.24      424.58     11.02 o 
  -3   4   2       39.00       24.15      2.95 o 
  -2   4   2      998.35      991.38     25.29 o 
  -1   4   2      291.55      312.56      9.58 o 
   0   4   2     1863.51     2127.43     76.64 o 
   1   4   2      222.24      259.98     10.40 o 
   3   4   2      183.47      452.02     28.59 o 
   4   4   2     1408.66     1509.93     37.89 o 
   5   4   2      256.52      213.90      7.72 o 
   6   4   2      251.20      253.01     18.15 o 
   7   4   2       13.20       29.22      7.27 o 
   8   4   2      151.71      176.76      7.96 o 
   9   4   2     1616.61     1570.27     40.08 o 
  10   4   2       39.28       81.85      9.63 o 
  11   4   2      464.84      539.12     16.36 o 
  12   4   2      153.57      197.37     14.54 o 
  13   4   2       55.26       58.51      6.63 o 
  14   4   2      460.65      423.67     14.35 o 
  15   4   2       26.63       16.45      6.12 o 
  16   4   2        6.50        3.22     10.38 o 
  17   4   2        4.78        0.78      9.28 o 
 -17   5   2        1.45       -4.64     11.36 o 
 -16   5   2       30.86       50.66     10.02 o 
 -15   5   2      221.26      221.92     13.08 o 
 -14   5   2      159.28      184.03     13.86 o 
 -13   5   2      136.97      184.47     11.46 o 
 -12   5   2        0.13        7.03      6.85 o 
 -11   5   2      241.42      281.75     15.71 o 
 -10   5   2     1397.52     1266.89     43.01 o 
  -9   5   2     2234.75     2167.13     62.55 o 
  -8   5   2       86.39      144.04     12.18 o 
  -7   5   2        3.19       25.94      4.38 o 
  -6   5   2      114.67      154.12     10.10 o 
  -5   5   2      350.41      391.41     18.29 o 
  -4   5   2      178.24      162.47      9.08 o 
  -3   5   2      241.12      328.35     14.37 o 
  -2   5   2        0.27       32.77      5.77 o 
  -1   5   2     1022.69     1159.15     35.03 o 
   0   5   2      866.66      823.61     36.10 o 
   1   5   2       87.09      254.56     14.44 o 
   2   5   2      147.24      190.39     19.06 o 
   3   5   2       49.44       68.44      6.35 o 
   4   5   2        0.54       38.20      6.88 o 
   5   5   2     1015.28      916.64     24.45 o 
   6   5   2       32.83       36.99      7.54 o 
   7   5   2       94.14       98.08      9.42 o 
   8   5   2      109.78      140.88     13.36 o 
   9   5   2      549.35      494.01     23.00 o 
  10   5   2      140.40      145.27     16.51 o 
  11   5   2       80.29       87.55      9.55 o 
  12   5   2        6.72        2.62      8.37 o 
  13   5   2      480.00      410.19     16.95 o 
  14   5   2      108.58      127.52     13.35 o 
  15   5   2      284.85      310.28     17.99 o 
  16   5   2        1.41       11.26     13.61 o 
 -15   6   2       22.49       34.58     11.33 o 
 -14   6   2       38.73      245.04     23.14 o 
 -13   6   2       97.31      290.40     17.63 o 
 -12   6   2        1.67       86.97     15.04 o 
 -11   6   2      115.25      120.88     10.51 o 
 -10   6   2      206.53      192.06     10.78 o 
  -9   6   2      122.19      133.63     23.38 o 
  -8   6   2        7.30       11.01      8.96 o 
  -7   6   2        0.11       57.65      7.31 o 
  -6   6   2      479.12      559.34     17.49 o 
  -5   6   2       73.04       71.25      5.66 o 
  -4   6   2      343.49      288.32     13.92 o 
  -3   6   2       12.79        5.53      4.49 o 
  -2   6   2      502.93      521.35     27.56 o 
  -1   6   2        4.53        7.18      6.23 o 
   0   6   2        1.69       -6.08      6.08 o 
   1   6   2       50.99       35.56     19.74 o 
   2   6   2       61.82       65.68      8.81 o 
   3   6   2       27.41       66.13      7.89 o 
   4   6   2      217.14      228.92      9.35 o 
   5   6   2      183.94      173.60      8.20 o 
   6   6   2       15.33       15.21      9.68 o 
   7   6   2       18.48       27.07      7.95 o 
   8   6   2       36.15       69.02     16.91 o 
   9   6   2      231.54      188.25     11.64 o 
  10   6   2        1.78      100.74     19.06 o 
  11   6   2       66.33      103.11     18.85 o 
  12   6   2       11.52       80.30     19.06 o 
  13   6   2       38.28       38.12     10.79 o 
  14   6   2      102.51       96.86     13.07 o 
 -13   7   2      139.36      154.61     15.34 o 
 -12   7   2      179.10      169.50     31.99 o 
 -11   7   2      249.28      214.42     40.84 o 
 -10   7   2        4.15       -0.97     11.57 o 
  -9   7   2       23.50       45.18     17.27 o 
  -8   7   2       62.17       63.24      9.03 o 
  -7   7   2       16.92       24.58      9.11 o 
  -6   7   2      172.98      232.34     12.11 o 
  -5   7   2       73.09       84.85     12.75 o 
  -4   7   2     1076.63      878.00     24.58 o 
  -3   7   2     1125.08     1092.94     67.43 o 
  -2   7   2      529.13      493.25     18.98 o 
  -1   7   2       88.33      246.41     23.14 o 
   0   7   2     1277.12     1328.06     51.70 o 
   1   7   2       58.15       78.35     11.08 o 
   2   7   2       81.30      153.84     16.34 o 
   3   7   2      317.90      246.90     12.77 o 
   4   7   2      182.48      173.57     11.56 o 
   5   7   2       30.66       30.49      8.40 o 
   6   7   2       17.71       25.68      8.20 o 
   7   7   2       43.72       29.81      8.40 o 
   8   7   2       22.15       47.13     10.47 o 
   9   7   2       20.50       22.56     13.61 o 
  10   7   2       73.07       84.99     12.40 o 
  11   7   2      153.41      187.37     18.38 o 
  -9   8   2       53.45       23.08     10.79 o 
  -8   8   2       11.37       35.51     11.08 o 
  -7   8   2        8.73       -5.45     12.25 o 
  -5   8   2        0.43       57.18     21.78 o 
  -4   8   2       65.66      102.99     14.06 o 
  -3   8   2       20.64       56.19      9.17 o 
  -2   8   2       95.09       54.94      8.45 o 
  -1   8   2        4.80       87.73     22.60 o 
   0   8   2       27.21       38.55     10.07 o 
   1   8   2        0.01      110.27     16.34 o 
   2   8   2      160.91       98.24     17.70 o 
   3   8   2        2.99       29.60      8.75 o 
   4   8   2       30.62       44.03      8.91 o 
   5   8   2       26.41       44.15      8.72 o 
   6   8   2        6.64       74.44      9.09 o 
   7   8   2       66.40       36.34      8.75 o 
 -21   0   3        1.57       -4.76      7.70 o 
 -19   0   3       56.92       41.67      9.11 o 
 -17   0   3      201.97      211.37     17.70 o 
 -15   0   3      163.20      181.82     13.61 o 
 -13   0   3       70.40       78.76      7.70 o 
 -11   0   3       31.08       17.03      3.35 o 
  -9   0   3      111.06      136.99      6.19 o 
  -7   0   3       63.26       60.12      3.61 o 
  -5   0   3     1190.34     1124.16     74.00 o 
  -3   0   3       54.55      138.76     21.10 o 
  -1   0   3      119.42      244.44     15.24 o 
   1   0   3      197.79      252.00      9.96 o 
   3   0   3        8.57       33.74      4.74 o 
   5   0   3       17.97        6.99      1.98 o 
   7   0   3       45.10       40.99      3.77 o 
   9   0   3       20.62       13.15      3.00 o 
  11   0   3        0.24        0.74      3.11 o 
  13   0   3       95.57      117.09     10.46 o 
  15   0   3        0.21       -0.39      6.53 o 
  17   0   3       22.24       25.71      8.50 o 
  19   0   3        0.09       -2.96      7.81 o 
 -21   1   3        4.06        5.97      6.99 o 
 -20   1   3      260.59      275.46     13.61 o 
 -19   1   3        2.79        1.22      5.19 o 
 -18   1   3       49.91       71.77      7.26 o 
 -17   1   3      655.19      570.39     17.51 o 
 -16   1   3      228.72      236.77     10.22 o 
 -15   1   3      865.08      828.82     22.96 o 
 -14   1   3     1628.14     1567.84     40.34 o 
 -13   1   3      714.16      773.87     21.09 o 
 -12   1   3       82.87      124.37      8.66 o 
 -11   1   3     2182.68     2235.81     48.95 o 
 -10   1   3     2983.94     2942.89     63.61 o 
  -9   1   3        1.09       28.49      2.36 o 
  -8   1   3      692.02      788.07     17.88 o 
  -7   1   3      369.50      348.00      8.71 o 
  -6   1   3     4019.53     3605.09     76.30 o 
  -5   1   3     5002.75     5292.30    111.38 o 
  -4   1   3     7651.85     7561.85    158.69 o 
  -3   1   3       52.47      114.55      3.37 o 
  -2   1   3      304.99      264.93      9.61 o 
  -1   1   3      689.38      645.22     18.36 o 
   0   1   3     2487.94     2343.82     50.11 o 
   1   1   3      531.72      539.46     12.02 o 
   2   1   3     5252.88     4899.91     94.79 o 
   3   1   3     1866.10     1871.38     40.47 o 
   4   1   3     9443.41     8527.26    180.91 o 
   5   1   3      254.23      286.16      8.28 o 
   6   1   3     5665.69     5794.38    139.05 o 
   7   1   3       18.43        5.45      3.14 o 
   8   1   3      173.23      125.41      6.29 o 
   9   1   3      535.98      633.97     17.47 o 
  10   1   3      651.93      694.57     18.98 o 
  11   1   3      321.34      358.71     11.49 o 
  12   1   3        2.32       12.96      4.23 o 
  13   1   3       22.00       36.51      4.22 o 
  14   1   3      155.35      129.19      6.53 o 
  15   1   3        0.38        2.04      4.50 o 
  16   1   3      606.03      529.80     16.72 o 
  17   1   3       14.69       26.42      5.88 o 
  18   1   3      132.22      177.47     10.38 o 
  19   1   3        0.05        3.74      5.72 o 
 -21   2   3       34.67       41.31      8.75 o 
 -20   2   3        5.49       -0.49      6.58 o 
 -19   2   3        0.25       -2.01      6.41 o 
 -18   2   3       30.53       28.29      7.78 o 
 -17   2   3      112.57      113.11     10.02 o 
 -16   2   3      116.90      136.91      8.51 o 
 -15   2   3       44.30       96.04      7.26 o 
 -14   2   3      141.51      151.68      9.88 o 
 -13   2   3       44.33       68.81      5.72 o 
 -12   2   3     1198.39     1066.80     32.19 o 
 -11   2   3      182.68      138.04      8.20 o 
 -10   2   3       95.45      130.28     11.65 o 
  -9   2   3       42.82       79.88      6.19 o 
  -8   2   3        6.08       50.29      4.71 o 
  -7   2   3     2270.81     2197.06    115.25 o 
  -6   2   3     1150.54     1145.90     31.72 o 
  -5   2   3       52.99      107.16      6.36 o 
  -4   2   3      256.76      452.28     22.90 o 
  -3   2   3     9080.08     8838.78    185.05 o 
  -2   2   3      305.68      329.11     11.01 o 
  -1   2   3     2357.74     2292.25     54.57 o 
   0   2   3     3428.05     3167.36     67.57 o 
   1   2   3     1088.65      996.53     24.40 o 
   2   2   3      118.46      101.66      3.59 o 
   3   2   3      117.51      130.59      4.69 o 
   4   2   3       35.39       54.21      3.51 o 
   5   2   3        4.84        2.13      2.59 o 
   6   2   3       52.79       59.82      4.23 o 
   7   2   3        0.58       -2.39      2.39 o 
   8   2   3      171.12      190.00      9.63 o 
   9   2   3       56.45       52.29      4.50 o 
  10   2   3      859.67      819.48     22.21 o 
  11   2   3       25.17       26.49      4.33 o 
  12   2   3       86.87       82.82      6.67 o 
  13   2   3        3.97        1.49      4.40 o 
  14   2   3        3.05       14.90      5.10 o 
  15   2   3       88.44      105.33      6.49 o 
  16   2   3       78.79      101.42      7.91 o 
  17   2   3       93.04      126.56     10.41 o 
  18   2   3        8.00       25.34      6.06 o 
 -20   3   3        1.27       -0.85      7.39 o 
 -19   3   3        0.65       -6.74      8.36 o 
 -18   3   3       77.41      113.68     10.66 o 
 -17   3   3      264.70      277.42     13.52 o 
 -16   3   3      148.97      150.92     14.81 o 
 -15   3   3      127.09      160.20     15.51 o 
 -14   3   3      192.07      227.03     11.14 o 
 -13   3   3      554.51      596.16     20.36 o 
 -12   3   3       24.71      141.05     10.14 o 
 -11   3   3     1627.46     1510.38     44.25 o 
 -10   3   3      724.01      766.76     24.01 o 
  -9   3   3     1711.51     1789.71     51.29 o 
  -8   3   3       92.08      211.34     10.59 o 
  -7   3   3      468.97      467.16     23.57 o 
  -6   3   3     2951.93     2956.71     70.70 o 
  -5   3   3      160.09      173.02      5.98 o 
  -4   3   3       29.43       60.72      4.91 o 
  -3   3   3        4.33       21.05      4.13 o 
  -2   3   3     1360.09     1284.92     31.80 o 
  -1   3   3      370.06      411.85     11.30 o 
   0   3   3     7439.68     7679.76    258.62 o 
   1   3   3      327.80      345.97      8.80 o 
   2   3   3       48.59      108.81      4.93 o 
   3   3   3     2714.63     2845.77     74.65 o 
   4   3   3      375.88      537.24     19.42 o 
   5   3   3      333.43      434.83     22.87 o 
   6   3   3        1.33       19.24      3.37 o 
   7   3   3      317.89      342.35     10.84 o 
   8   3   3      522.98      516.61     14.86 o 
   9   3   3       46.38       68.16      5.28 o 
  10   3   3       50.64       93.05      6.68 o 
  11   3   3        4.85        2.24      4.50 o 
  12   3   3       98.08       95.49      7.27 o 
  13   3   3      498.96      492.03     15.32 o 
  14   3   3     1168.11     1127.74     30.55 o 
  15   3   3       57.91       87.08     11.20 o 
  16   3   3       64.57       80.48      6.54 o 
  17   3   3       49.74       67.20      8.66 o 
  18   3   3       51.25       41.12      8.60 o 
 -19   4   3      156.28      216.39     13.56 o 
 -18   4   3        0.01       -0.62      8.20 o 
 -17   4   3       30.49       28.58      8.10 o 
 -16   4   3      108.14      115.40     10.51 o 
 -15   4   3       27.99       31.13      8.10 o 
 -14   4   3       54.78       62.63      8.36 o 
 -13   4   3      292.31      317.23     13.52 o 
 -12   4   3     1260.13     1154.21     35.06 o 
 -11   4   3      181.35      190.04      9.98 o 
 -10   4   3      187.85      190.02      9.80 o 
  -9   4   3      463.09      401.93     14.50 o 
  -8   4   3      643.58      669.44     20.41 o 
  -7   4   3      666.36      695.64     18.65 o 
  -6   4   3     1197.13     1145.94     33.43 o 
  -5   4   3     1915.68     1934.75     47.09 o 
  -4   4   3        0.00        7.97      3.15 o 
  -3   4   3      142.12      219.19      8.46 o 
  -2   4   3        1.56       -1.68      3.93 o 
  -1   4   3      938.24      870.66     31.82 o 
   0   4   3      698.72      783.40     25.41 o 
   1   4   3       69.92      106.01      6.19 o 
   2   4   3     2047.38     1960.17     48.46 o 
   3   4   3      675.06      812.55     21.38 o 
   4   4   3       40.29       49.02      6.42 o 
   5   4   3      418.15      359.47     12.19 o 
   6   4   3      473.66      392.46     13.29 o 
   7   4   3        4.88        2.06      4.23 o 
   8   4   3       26.64       18.56      4.58 o 
   9   4   3        1.94       11.20      4.58 o 
  10   4   3      294.54      280.65     10.59 o 
  11   4   3      216.13      240.45     16.07 o 
  12   4   3       97.50      105.53      8.05 o 
  13   4   3       61.17      101.75      9.24 o 
  14   4   3      148.83      160.29     11.74 o 
  15   4   3       15.20        7.10      7.54 o 
  16   4   3       10.35       15.98      6.76 o 
  17   4   3       56.73       78.21     16.51 o 
 -17   5   3        1.04       10.58      8.22 o 
 -16   5   3       44.09       47.04      9.13 o 
 -15   5   3       25.30       29.19      9.48 o 
 -14   5   3      660.64      582.91     20.84 o 
 -13   5   3      217.47      272.29     21.78 o 
 -12   5   3      329.93      408.18     16.09 o 
 -11   5   3      351.29      304.62     31.22 o 
 -10   5   3       26.36       95.90     35.40 o 
  -9   5   3      310.98      467.02     28.59 o 
  -8   5   3       36.34       90.23     11.32 o 
  -7   5   3       28.34       78.14     21.78 o 
  -6   5   3     1678.04     1564.58     39.24 o 
  -5   5   3       66.05      110.26     12.18 o 
  -4   5   3       12.06       17.79      4.15 o 
  -3   5   3       55.82       54.92      7.47 o 
  -2   5   3     1066.12     1311.86     69.48 o 
  -1   5   3       56.83      223.27     19.06 o 
   0   5   3     1429.51     1324.08     39.77 o 
   1   5   3      118.54      160.56      9.80 o 
   2   5   3      443.30      388.34     13.17 o 
   3   5   3      204.19      194.55      9.83 o 
   4   5   3      350.45      350.28     11.30 o 
   5   5   3       71.47      175.66     15.39 o 
   6   5   3        0.40       -1.34      7.86 o 
   7   5   3        2.57        3.40      5.89 o 
   8   5   3      555.74      547.49     19.32 o 
   9   5   3      229.03      307.98     48.33 o 
  10   5   3      143.59      175.15     11.34 o 
  11   5   3      126.89      110.10     10.20 o 
  12   5   3       53.83       74.99      9.65 o 
  13   5   3       94.51      117.26     14.34 o 
  14   5   3      210.79      180.75     12.19 o 
  15   5   3       24.00       36.59      8.32 o 
 -16   6   3      108.77      102.07     24.51 o 
 -15   6   3       49.60       69.06     10.82 o 
 -14   6   3     1901.33     1482.43     45.53 o 
 -13   6   3      331.84      251.92     15.09 o 
 -12   6   3      193.95      160.94     21.11 o 
 -11   6   3      233.18      288.19     19.47 o 
 -10   6   3      254.54      256.87     12.38 o 
  -9   6   3      113.49      102.55      9.14 o 
  -8   6   3      149.29      171.91     11.43 o 
  -7   6   3      247.02      290.78     13.95 o 
  -6   6   3      452.95      453.79     15.96 o 
  -5   6   3        5.47       32.18      5.67 o 
  -4   6   3       22.38       40.56      6.92 o 
  -3   6   3      105.99      203.87     14.15 o 
  -2   6   3      325.34      380.39     14.77 o 
  -1   6   3       63.42       62.03      7.75 o 
   0   6   3        0.97       -5.94      5.94 o 
   1   6   3       75.22       45.31      7.47 o 
   2   6   3      369.47      341.97     16.12 o 
   3   6   3       52.06       87.89      7.26 o 
   4   6   3     1065.98      920.55     29.26 o 
   5   6   3      295.10      267.45     12.19 o 
   6   6   3       45.26       54.67      8.40 o 
   7   6   3      271.62      222.41     11.62 o 
   8   6   3      216.58      176.92     11.81 o 
   9   6   3       36.76       66.22      9.39 o 
  10   6   3      126.79      118.22     10.82 o 
  11   6   3        1.54        7.82     10.03 o 
  12   6   3        1.91       29.33     10.89 o 
  13   6   3        2.98        6.34      9.09 o 
 -12   7   3       50.95      252.03     38.80 o 
 -11   7   3        4.66      121.35     10.93 o 
 -10   7   3       12.94       13.67      8.10 o 
  -9   7   3       17.69        0.92      7.40 o 
  -8   7   3        7.56       -7.93     15.66 o 
  -7   7   3        3.45       26.14      7.85 o 
  -6   7   3      504.28      838.12     27.05 o 
  -5   7   3       62.94       55.91     13.56 o 
  -4   7   3        3.08      199.31     12.97 o 
  -3   7   3        9.77      129.33     17.70 o 
  -2   7   3       73.36       66.71     12.25 o 
  -1   7   3       72.09       96.49     12.55 o 
   0   7   3      388.00      562.46     37.44 o 
   1   7   3       29.32       66.51     13.61 o 
   2   7   3      362.56      327.25     14.57 o 
   3   7   3        8.53       74.03     41.52 o 
   4   7   3        1.93       36.80      7.86 o 
   5   7   3       26.62       73.23      7.72 o 
   6   7   3       10.22       29.54      6.65 o 
   7   7   3       48.44       27.42     12.38 o 
   8   7   3       76.82       50.35      7.44 o 
   9   7   3        7.44       34.58      7.26 o 
  10   7   3       87.55       64.51      9.26 o 
  11   7   3       73.74       96.82     10.35 o 
  -9   8   3       46.65       53.09     20.42 o 
  -6   8   3       17.69       38.02     12.57 o 
  -5   8   3       28.77       25.67     23.82 o 
  -4   8   3       77.96       88.21     31.99 o 
  -3   8   3      397.71      362.29     42.71 o 
  -2   8   3      241.81      128.56     30.63 o 
  -1   8   3       19.72        3.31     10.21 o 
   0   8   3       28.01       43.08     10.31 o 
   1   8   3      191.97      146.60     11.46 o 
   2   8   3      324.43      267.05     15.77 o 
   3   8   3       23.71       16.31      7.95 o 
   4   8   3       85.69       82.19     16.80 o 
   5   8   3      198.29      169.91     14.50 o 
   6   8   3       10.87       15.91      8.84 o 
   7   8   3        0.23        7.47      7.50 o 
 -20   0   4      502.41      514.11     24.01 o 
 -18   0   4      176.82      202.29     15.40 o 
 -16   0   4      107.10      172.44     13.48 o 
 -14   0   4     5177.22     5053.18    173.61 o 
 -12   0   4      128.56      136.37      7.21 o 
 -10   0   4     2066.21     1946.64     54.80 o 
  -8   0   4       60.05       55.14      4.15 o 
  -6   0   4    16449.62    15961.88    523.76 o 
  -4   0   4    13654.94    12937.43    425.83 o 
  -2   0   4     9977.75     9628.19    263.53 o 
   0   0   4     4385.43     4219.11    115.09 o 
   2   0   4    12411.07    12172.59    333.20 o 
   4   0   4    25541.27    24303.12    665.10 o 
   6   0   4     3058.43     3079.50     84.99 o 
   8   0   4        2.65        5.04      2.80 o 
  10   0   4      616.62      625.25     19.26 o 
  12   0   4       14.05       30.71      5.96 o 
  14   0   4      223.38      210.82     12.76 o 
  16   0   4      456.58      400.88     19.58 o 
  18   0   4       18.85       36.21      9.06 o 
 -21   1   4       13.19        9.95      8.89 o 
 -20   1   4        0.00       19.39      7.78 o 
 -19   1   4       14.78       30.68      8.49 o 
 -18   1   4        0.56       -4.69      4.69 o 
 -17   1   4      160.15      220.96      9.82 o 
 -16   1   4      140.09      148.24      8.72 o 
 -15   1   4       29.20       53.91      5.88 o 
 -14   1   4      111.08      140.94      8.37 o 
 -13   1   4        0.03       10.05      2.69 o 
 -12   1   4        9.94       56.60      4.41 o 
 -11   1   4      121.35      102.24      4.58 o 
 -10   1   4        9.12       29.66      2.90 o 
  -9   1   4        1.28        0.07      2.19 o 
  -8   1   4       51.29       71.88      3.69 o 
  -7   1   4       41.57       51.21      3.19 o 
  -6   1   4       39.35      137.83      4.48 o 
  -5   1   4      892.66      912.17     37.51 o 
  -4   1   4       63.41       72.98      2.82 o 
  -3   1   4        5.10       15.53      1.49 o 
  -2   1   4     1504.23     1514.68     36.29 o 
  -1   1   4       34.39       47.23      2.55 o 
   0   1   4        0.09       52.05      2.27 o 
   1   1   4        6.02        8.03      1.29 o 
   2   1   4      163.66      136.32      3.36 o 
   3   1   4      229.45      236.35      7.41 o 
   4   1   4      649.10      630.08     14.46 o 
   5   1   4        6.19       16.65      2.19 o 
   6   1   4        9.85       11.71      2.34 o 
   7   1   4      268.22      266.70      7.48 o 
   8   1   4       23.40       38.90      3.12 o 
   9   1   4       15.18        9.87      3.03 o 
  10   1   4      675.46      611.33     15.03 o 
  11   1   4        6.88       18.39      3.59 o 
  12   1   4        7.41       21.82      3.80 o 
  13   1   4      142.47      140.43     10.33 o 
  14   1   4        5.16       11.44      4.58 o 
  15   1   4       79.31       94.12      7.12 o 
  16   1   4       18.02       17.55      5.42 o 
  17   1   4       17.54       15.68      5.49 o 
  18   1   4        0.26        4.81      5.31 o 
 -21   2   4       10.74        4.99      7.39 o 
 -20   2   4        5.42       14.22     10.73 o 
 -19   2   4        0.82       -5.54      6.58 o 
 -18   2   4        6.16       28.55      7.39 o 
 -17   2   4       54.74       66.46      8.57 o 
 -16   2   4      877.37      943.65     30.09 o 
 -15   2   4     1732.29     1562.38     40.32 o 
 -14   2   4      500.18      466.17     16.99 o 
 -13   2   4        2.27       22.70      7.48 o 
 -12   2   4      800.34     1007.25     30.61 o 
 -11   2   4      321.17      293.31     11.51 o 
 -10   2   4      456.50      554.37     16.67 o 
  -9   2   4        0.77        8.39      2.50 o 
  -8   2   4       98.04       67.47      5.72 o 
  -7   2   4     4773.27     4964.76    105.09 o 
  -6   2   4    10819.93    10572.99    221.92 o 
  -5   2   4     5102.66     4686.91     98.85 o 
  -4   2   4       89.51      113.37      5.68 o 
  -3   2   4    27147.03    26879.82    630.64 o 
  -2   2   4     1231.44     1364.78     33.02 o 
  -1   2   4     3137.06     2886.10     69.77 o 
   0   2   4        1.05       26.16      2.39 o 
   1   2   4      447.09      471.20     11.18 o 
   2   2   4       66.18       41.51      2.69 o 
   3   2   4      266.29      333.74      8.31 o 
   4   2   4     5091.22     4635.65     99.07 o 
   5   2   4        5.98       19.29      2.47 o 
   6   2   4       48.95       44.50      3.12 o 
   7   2   4       49.48       76.75      4.54 o 
   8   2   4      299.36      278.92      8.09 o 
   9   2   4      194.72      186.39      6.61 o 
  10   2   4        0.60       44.11      4.00 o 
  11   2   4      252.85      328.55      9.79 o 
  12   2   4       79.21       75.94      5.43 o 
  13   2   4       76.45      108.39      6.31 o 
  14   2   4      834.64      714.64     18.28 o 
  15   2   4        1.09        5.81      4.33 o 
  16   2   4       28.04       26.29      5.98 o 
  17   2   4      499.29      496.36     16.36 o 
  18   2   4        6.76       10.53      5.91 o 
 -20   3   4       25.77       40.95      8.91 o 
 -19   3   4       41.01       56.92      9.55 o 
 -18   3   4        5.64        3.67      6.99 o 
 -17   3   4      123.48      126.15     18.18 o 
 -16   3   4       56.04       74.19      8.75 o 
 -15   3   4       28.68       57.55      8.29 o 
 -14   3   4       16.36        1.63      6.19 o 
 -13   3   4      232.41      269.52     16.35 o 
 -12   3   4       55.80      107.50     11.89 o 
 -11   3   4      104.61      166.64      9.17 o 
 -10   3   4      749.30      764.22     23.79 o 
  -9   3   4     3022.82     2967.41     81.12 o 
  -8   3   4     2082.61     1905.56     46.45 o 
  -7   3   4      328.67      416.32     11.96 o 
  -6   3   4     1664.55     1587.81     38.62 o 
  -5   3   4      122.68      128.55      6.48 o 
  -4   3   4       17.64       21.70      2.73 o 
  -3   3   4       75.00       80.20      4.14 o 
  -2   3   4       82.93      108.94      4.79 o 
  -1   3   4       51.35      150.85      7.51 o 
   0   3   4     2079.04     2100.21     45.57 o 
   1   3   4       18.85       20.52      2.78 o 
   2   3   4      288.30      294.20      7.91 o 
   3   3   4      216.29      202.76      9.27 o 
   4   3   4     1556.23     1536.26     33.93 o 
   5   3   4      219.67      216.48      6.66 o 
   6   3   4       30.09       33.06      3.66 o 
   7   3   4       18.07       28.33      4.72 o 
   8   3   4        3.04        2.06      3.37 o 
   9   3   4       27.36       49.20      5.28 o 
  10   3   4      339.17      293.59     11.79 o 
  11   3   4        5.28        5.68      4.58 o 
  12   3   4      431.37      439.01     12.47 o 
  13   3   4      379.13      379.64     11.43 o 
  14   3   4      265.48      260.12      9.32 o 
  15   3   4      174.56      161.15      8.08 o 
  16   3   4       36.40       28.19      6.17 o 
  17   3   4        1.62        3.51      6.83 o 
 -19   4   4      115.47       95.69     10.60 o 
 -18   4   4      115.46       95.07     10.35 o 
 -17   4   4        8.67        5.53      7.50 o 
 -16   4   4      429.14      416.77     16.69 o 
 -15   4   4       85.37       96.47      9.98 o 
 -14   4   4      548.19      445.50     17.48 o 
 -13   4   4       72.33       82.91     15.66 o 
 -12   4   4      192.13      318.32     38.12 o 
 -11   4   4        0.00       25.12      6.72 o 
 -10   4   4        8.57        5.95      6.94 o 
  -9   4   4      143.72      133.44     15.40 o 
  -8   4   4       46.15       63.92      5.89 o 
  -7   4   4      581.89      517.95     14.87 o 
  -6   4   4       56.15       87.93      5.07 o 
  -5   4   4      670.22      694.43     18.46 o 
  -4   4   4      139.22      185.61      6.67 o 
  -3   4   4      694.93      620.12     16.77 o 
  -2   4   4     1230.85     1160.71     29.38 o 
  -1   4   4      105.83      194.69     16.34 o 
   0   4   4        0.01       -4.09      4.09 o 
   1   4   4      137.12      248.60      7.57 o 
   2   4   4      730.50      864.15     20.03 o 
   3   4   4       31.88       59.96      4.13 o 
   4   4   4      719.12      727.18     17.22 o 
   5   4   4       67.14       73.40     10.62 o 
   6   4   4       15.38       30.49      4.23 o 
   7   4   4        0.17        1.18      3.66 o 
   8   4   4       82.72      106.66      6.74 o 
   9   4   4      271.81      287.98     13.16 o 
  10   4   4       14.75       83.65      8.43 o 
  11   4   4      820.26      986.84     31.85 o 
  12   4   4      159.05      177.63      9.09 o 
  13   4   4      373.33      413.31     14.35 o 
  14   4   4      461.41      419.82     22.40 o 
  15   4   4      111.27      100.39      8.52 o 
  16   4   4        0.62        5.76      6.48 o 
 -18   5   4      141.38      213.26     13.56 o 
 -17   5   4      208.29      289.73     14.50 o 
 -16   5   4       53.83       69.94      9.39 o 
 -15   5   4      202.34      178.85     11.88 o 
 -14   5   4      388.23      408.19     25.19 o 
 -13   5   4     1230.57     1169.76     45.84 o 
 -12   5   4      254.32      252.64     22.93 o 
 -11   5   4       32.16       48.59     14.22 o 
 -10   5   4       81.91       67.35     12.08 o 
  -9   5   4     3115.85     2799.32     77.15 o 
  -8   5   4      502.15      481.76     19.65 o 
  -7   5   4      910.43      792.75     25.15 o 
  -6   5   4      358.02      469.77     21.42 o 
  -5   5   4     1220.86     1201.29     30.39 o 
  -4   5   4      239.12      238.73      8.51 o 
  -3   5   4       80.55       96.42      7.07 o 
  -2   5   4     3448.08     3376.75     95.97 o 
  -1   5   4     1456.45     1439.31     51.92 o 
   0   5   4      422.06      417.32     18.22 o 
   1   5   4       76.83       97.19      6.09 o 
   2   5   4       71.90       84.92      5.40 o 
   3   5   4        1.37        9.71      3.87 o 
   4   5   4      322.40      353.42     10.15 o 
   5   5   4      289.34      279.61      8.80 o 
   6   5   4      174.94      174.13      8.28 o 
   7   5   4       98.44      107.94      7.63 o 
   8   5   4      197.27      225.83     11.40 o 
   9   5   4      408.55      434.78     14.81 o 
  10   5   4      185.20      187.76      9.45 o 
  11   5   4       22.32        4.95      5.98 o 
  12   5   4       11.75       14.42      6.32 o 
  13   5   4       39.24       99.43     13.95 o 
  14   5   4        3.74       13.83      6.74 o 
  15   5   4       76.54       69.25     10.02 o 
 -16   6   4      178.14      136.21     12.54 o 
 -15   6   4       87.25      103.85     10.93 o 
 -14   6   4      272.57      315.56     46.29 o 
 -13   6   4       21.05       27.42      8.49 o 
 -12   6   4       22.78       81.03     14.59 o 
 -11   6   4       62.89      266.94     36.76 o 
 -10   6   4      103.69      170.72     11.74 o 
  -9   6   4       20.56       -0.26      7.52 o 
  -8   6   4       11.95       50.21     11.08 o 
  -7   6   4       75.33      215.83      9.09 o 
  -6   6   4        1.35       58.54      9.53 o 
  -5   6   4      164.82      287.41     14.98 o 
  -4   6   4      189.19      323.15     14.48 o 
  -3   6   4      116.95      104.59     11.61 o 
  -2   6   4      555.21      561.24     28.61 o 
  -1   6   4      111.63       94.23     10.31 o 
   0   6   4       18.35       28.41      8.04 o 
   1   6   4        2.13      154.06     12.78 o 
   2   6   4       51.69      104.94     10.24 o 
   3   6   4        0.02       29.67      5.84 o 
   4   6   4      368.15      751.60     44.93 o 
   5   6   4        0.44       21.57      5.75 o 
   6   6   4       63.97       63.49      7.26 o 
   7   6   4       23.09       45.69      8.80 o 
   8   6   4        2.49       13.33      6.23 o 
   9   6   4       37.93       83.89      7.96 o 
  10   6   4       73.13       48.87      7.51 o 
  11   6   4       28.54       24.13      7.12 o 
  12   6   4       42.70       78.10      9.24 o 
  13   6   4       79.22       57.63      9.37 o 
 -13   7   4      628.83      417.16     27.49 o 
 -12   7   4      480.41      411.70     17.15 o 
 -11   7   4      130.31       83.82     15.59 o 
 -10   7   4      163.06      181.40     15.48 o 
  -9   7   4       57.22       51.57     10.89 o 
  -8   7   4        4.18       -7.49      7.49 o 
  -7   7   4       84.12      108.79     12.16 o 
  -6   7   4      857.20      909.14     49.12 o 
  -5   7   4       91.09      205.69     34.72 o 
  -4   7   4      133.57      110.16     16.98 o 
  -3   7   4       11.96       91.62      7.91 o 
  -2   7   4     1627.49     1393.28     61.99 o 
  -1   7   4      145.69      138.78     13.07 o 
   0   7   4        1.92       25.92     11.88 o 
   1   7   4       44.65       27.30      7.54 o 
   2   7   4       38.01       63.03     13.25 o 
   3   7   4        5.97       30.57      7.75 o 
   4   7   4      155.50      126.84     10.20 o 
   5   7   4      531.37      367.34     13.02 o 
   6   7   4        2.95       21.25      6.45 o 
   7   7   4        4.04       22.98      6.55 o 
   8   7   4       35.77       18.92      6.65 o 
   9   7   4       65.57       82.95     11.00 o 
  10   7   4      217.69      229.17     12.53 o 
  -8   8   4      200.85      462.89     31.31 o 
  -7   8   4       71.18      122.13     18.38 o 
  -6   8   4       47.91       94.96     29.95 o 
  -5   8   4        0.29      119.56     15.04 o 
  -4   8   4       26.42       68.40     11.79 o 
  -3   8   4        1.56       85.76     17.70 o 
  -2   8   4      302.51      651.36     27.47 o 
  -1   8   4      104.94       71.04     11.29 o 
   0   8   4        0.56       39.84      8.59 o 
   1   8   4       10.57       24.24      7.67 o 
   2   8   4       21.52       46.47      8.49 o 
   3   8   4       65.52       91.39     16.96 o 
   4   8   4       14.22       29.71      8.36 o 
   5   8   4        0.01       63.12     14.29 o 
   6   8   4        3.69       10.11      7.89 o 
 -21   0   5        0.77        5.45     12.25 o 
 -19   0   5        3.63       -1.36      9.53 o 
 -17   0   5        0.08        6.22      6.53 o 
 -15   0   5       66.66      120.00     10.59 o 
 -13   0   5        7.74        9.53      3.48 o 
 -11   0   5      177.50      148.97     14.31 o 
  -9   0   5       59.23       77.24      4.94 o 
  -7   0   5       38.26       45.25      4.25 o 
  -5   0   5      959.22      883.87     74.29 o 
  -3   0   5        0.13       10.04      4.76 o 
  -1   0   5        0.00       13.61      1.93 o 
   1   0   5       49.08       46.26      2.55 o 
   3   0   5       99.29      112.22      6.20 o 
   5   0   5      119.75      139.98      7.96 o 
   7   0   5      183.43      176.35      7.15 o 
   9   0   5       55.03       63.26      4.71 o 
  11   0   5       28.32       35.04      4.71 o 
  13   0   5      202.70      198.45     18.38 o 
  15   0   5       23.66       26.03      7.81 o 
  17   0   5        8.17       -4.08      6.80 o 
 -21   1   5        8.45        9.08      7.07 o 
 -20   1   5       60.66       50.88      8.65 o 
 -19   1   5        2.36        5.29      7.34 o 
 -18   1   5       26.49       27.36      7.07 o 
 -17   1   5      553.92      564.66     17.33 o 
 -16   1   5     1801.41     1817.65     46.63 o 
 -15   1   5      260.93      380.26     10.88 o 
 -14   1   5     2224.07     2114.06     46.88 o 
 -13   1   5       35.57       39.46      3.79 o 
 -12   1   5        6.52       16.60      3.89 o 
 -11   1   5     1177.61     1184.04     26.65 o 
 -10   1   5      976.21      827.35     19.10 o 
  -9   1   5      323.10      389.54     10.08 o 
  -8   1   5       23.94       70.69      4.00 o 
  -7   1   5      845.36      747.20     16.92 o 
  -6   1   5       46.90      126.93      6.98 o 
  -5   1   5       80.43      163.13      6.92 o 
  -4   1   5      348.10      375.03      9.72 o 
  -3   1   5     8085.51     8223.70    172.63 o 
  -2   1   5    72197.02    74030.48   1738.98 o 
  -1   1   5     7897.14     8029.57    191.39 o 
   0   1   5     2510.81     2480.85     53.20 o 
   1   1   5     7608.19     7508.65    159.29 o 
   2   1   5     4862.64     4427.89     85.69 o 
   3   1   5      425.00      529.47     11.24 o 
   4   1   5      637.04      572.17     12.09 o 
   5   1   5      393.23      371.85      8.44 o 
   6   1   5        1.10       32.67      3.40 o 
   7   1   5      422.74      427.83     10.79 o 
   8   1   5     1368.17     1375.62     30.77 o 
   9   1   5      124.17      137.78      5.47 o 
  10   1   5      591.46      610.02     15.13 o 
  11   1   5        1.45       14.80      3.27 o 
  12   1   5        2.37       12.77      3.50 o 
  13   1   5      176.88      172.62     10.18 o 
  14   1   5      614.11      466.03     15.00 o 
  15   1   5        0.40       -3.76      4.50 o 
  16   1   5       36.91       45.39      6.32 o 
  17   1   5       12.09        4.55      5.28 o 
  18   1   5        4.85       -0.53      5.75 o 
 -21   2   5        1.06        0.94      7.31 o 
 -20   2   5        0.06       -0.19      6.99 o 
 -19   2   5        0.38       -1.96      6.78 o 
 -18   2   5        5.47        3.21      6.70 o 
 -17   2   5       45.61       44.29      8.01 o 
 -16   2   5      262.39      289.32     13.32 o 
 -15   2   5      441.18      591.95     20.63 o 
 -14   2   5       10.76       18.32      5.99 o 
 -13   2   5       26.47       34.88      4.09 o 
 -12   2   5      121.53       89.47     11.59 o 
 -11   2   5       37.40       26.37      3.22 o 
 -10   2   5      111.77      135.97      5.47 o 
  -9   2   5        0.12       19.71      4.91 o 
  -8   2   5      138.65      115.34      6.71 o 
  -7   2   5      175.56      150.15      5.30 o 
  -6   2   5      579.05      632.41     16.66 o 
  -5   2   5      369.63      389.46     13.89 o 
  -4   2   5     3604.48     3324.48     70.35 o 
  -3   2   5      290.24      242.62      7.03 o 
  -2   2   5        4.49       17.70      5.50 o 
  -1   2   5      447.41      514.80     15.33 o 
   0   2   5      354.47      328.95      8.15 o 
   1   2   5       11.79       15.11      2.01 o 
   2   2   5      244.75      201.99      7.54 o 
   3   2   5        2.24       70.23      4.39 o 
   4   2   5     1359.20     1234.97     27.37 o 
   5   2   5        6.41       10.45      2.34 o 
   6   2   5      311.11      306.31      8.19 o 
   7   2   5      709.92      643.55     15.54 o 
   8   2   5      397.73      350.40      9.63 o 
   9   2   5        0.00        9.45      3.12 o 
  10   2   5      284.60      243.63      7.95 o 
  11   2   5      235.96      211.00      7.40 o 
  12   2   5       81.87       90.81      5.83 o 
  13   2   5        5.24        5.66      4.00 o 
  14   2   5       45.36       52.20      5.39 o 
  15   2   5        0.01        3.81      5.01 o 
  16   2   5       18.90       34.44      6.02 o 
  17   2   5       86.62      134.79     10.61 o 
 -20   3   5       26.93       14.01      8.20 o 
 -19   3   5      161.86      171.02     13.03 o 
 -18   3   5        1.01       -5.05      6.99 o 
 -17   3   5       15.32       33.94      8.20 o 
 -16   3   5     1120.54     1092.43     34.26 o 
 -15   3   5        7.34       42.71     10.71 o 
 -14   3   5     2142.32     2034.12     58.94 o 
 -13   3   5       11.13       24.54      6.34 o 
 -12   3   5     2499.76     2464.34     70.23 o 
 -11   3   5     3640.30     3768.12    105.18 o 
 -10   3   5     1708.75     1592.25     53.23 o 
  -9   3   5     2084.66     2322.52     65.73 o 
  -8   3   5     3776.84     3754.19     80.02 o 
  -7   3   5     1024.89      996.95     22.62 o 
  -6   3   5      135.46      214.50     11.10 o 
  -5   3   5      236.84      212.76      6.61 o 
  -4   3   5      332.79      309.78      8.21 o 
  -3   3   5      511.90      545.98     14.42 o 
  -2   3   5     1335.77     1316.39     32.47 o 
  -1   3   5       13.17       16.10      3.10 o 
   0   3   5      966.03     1120.62     28.36 o 
   1   3   5     2729.38     2664.89     57.63 o 
   2   3   5       51.35       74.76      4.02 o 
   3   3   5      134.16      198.69     10.78 o 
   4   3   5      633.89      732.39     17.09 o 
   5   3   5      113.49       88.58      4.19 o 
   6   3   5      124.41      131.68      5.15 o 
   7   3   5        3.05        3.14      3.12 o 
   8   3   5       69.74       91.26      5.27 o 
   9   3   5      126.98      130.90      6.01 o 
  10   3   5        3.73       15.15      3.94 o 
  11   3   5      554.30      504.06     13.64 o 
  12   3   5      628.11      603.83     15.73 o 
  13   3   5       79.09       88.77      6.64 o 
  14   3   5      310.36      309.54     11.87 o 
  15   3   5       37.72       55.72      6.82 o 
  16   3   5        0.00        3.96      5.79 o 
 -19   4   5       21.37       20.37      8.49 o 
 -18   4   5        3.19       -1.69      7.15 o 
 -17   4   5       14.49       28.99      8.29 o 
 -16   4   5      123.51      154.86     14.20 o 
 -15   4   5       67.42       96.70     10.20 o 
 -14   4   5        8.03       27.20      7.39 o 
 -13   4   5      942.65      933.58     29.53 o 
 -12   4   5      472.00      491.56     17.94 o 
 -11   4   5      217.09      205.66     10.78 o 
 -10   4   5      368.22      405.63     14.11 o 
  -9   4   5       13.28       13.54      5.50 o 
  -8   4   5      236.97      206.55      7.82 o 
  -7   4   5        4.33       17.19      4.00 o 
  -6   4   5      102.73       91.61      5.50 o 
  -5   4   5      623.53      654.79     17.45 o 
  -4   4   5      380.33      453.87     12.65 o 
  -3   4   5      330.37      383.34     12.91 o 
  -2   4   5       16.45       36.68      6.09 o 
  -1   4   5      429.23      391.85     13.78 o 
   0   4   5      578.98      572.08     18.53 o 
   1   4   5     1694.93     1647.31     36.37 o 
   2   4   5      114.24      147.09      7.65 o 
   3   4   5      214.67      201.03      7.94 o 
   4   4   5        3.47        4.63      3.12 o 
   5   4   5       39.09       42.64      5.45 o 
   6   4   5      184.09      169.18      6.23 o 
   7   4   5       11.67       29.60      3.99 o 
   8   4   5      114.61      145.12      8.33 o 
   9   4   5     1076.77      979.20     26.65 o 
  10   4   5        9.23       37.31      6.12 o 
  11   4   5     1781.62     1647.10     42.62 o 
  12   4   5        0.46        8.33      5.49 o 
  13   4   5      151.59      158.62     12.58 o 
  14   4   5      257.97      234.21     10.38 o 
  15   4   5       11.49       -5.35      5.79 o 
 -18   5   5      261.89      252.48     17.83 o 
 -17   5   5      119.45      137.82     16.34 o 
 -16   5   5      480.78      410.67     16.88 o 
 -15   5   5        4.71       11.04      7.54 o 
 -14   5   5     1518.35     1285.90     40.01 o 
 -13   5   5       84.83       86.64      9.74 o 
 -12   5   5      411.28      365.23     15.30 o 
 -11   5   5      355.10      401.67     15.75 o 
 -10   5   5       50.98       83.23     19.74 o 
  -8   5   5      431.87      386.55     31.05 o 
  -7   5   5      335.53      296.70     20.44 o 
  -6   5   5     2126.75     1978.65     91.48 o 
  -5   5   5       36.05       31.31     10.89 o 
  -4   5   5      356.98      415.85     12.65 o 
  -3   5   5        2.82       29.21      7.55 o 
  -2   5   5      868.89      973.88     54.48 o 
  -1   5   5      268.42      378.81     17.79 o 
   0   5   5       10.63       55.43     14.99 o 
   1   5   5      150.58      109.32      7.66 o 
   2   5   5      361.33      294.47      8.70 o 
   3   5   5        0.58        1.99      4.71 o 
   4   5   5      414.29      437.85     13.57 o 
   5   5   5        0.01       17.21      5.42 o 
   6   5   5       19.33       14.46      5.32 o 
   7   5   5      554.76      470.88     15.64 o 
   8   5   5       82.08      107.80      8.20 o 
   9   5   5       60.95       87.43      7.60 o 
  10   5   5       36.16       40.15      6.55 o 
  11   5   5      125.61      114.95     10.36 o 
  12   5   5       70.62       77.53      9.82 o 
  13   5   5        3.99        2.62      6.29 o 
  14   5   5      199.35      211.34     10.71 o 
 -16   6   5        5.30       40.42      9.54 o 
 -15   6   5        2.75       27.42      8.75 o 
 -14   6   5      260.16      238.79     13.34 o 
 -13   6   5        7.58       58.14     13.06 o 
 -12   6   5      843.48      837.73     27.84 o 
 -11   6   5      650.97      553.70     20.05 o 
 -10   6   5       21.58       64.26     27.23 o 
  -9   6   5       24.51       30.85      7.77 o 
  -8   6   5      565.35      579.43     20.64 o 
  -7   6   5      297.92      273.38     12.66 o 
  -6   6   5     1370.06     1294.75     33.26 o 
  -5   6   5      301.16      324.71     17.49 o 
  -4   6   5      870.65      832.03     22.37 o 
  -3   6   5       73.80      104.34     17.70 o 
  -2   6   5        1.61       33.02     12.25 o 
  -1   6   5        7.91       25.55      6.72 o 
   0   6   5        0.49        2.88      6.08 o 
   1   6   5     1105.77     1022.61     35.23 o 
   2   6   5      253.55      241.82     21.06 o 
   3   6   5       12.49       36.76      5.94 o 
   4   6   5      375.40      387.52     24.76 o 
   5   6   5       24.75       27.30      6.23 o 
   6   6   5       87.61       93.09      8.06 o 
   7   6   5      221.74      189.00      9.53 o 
   8   6   5       13.50        3.82      5.84 o 
   9   6   5      283.20      275.93     12.38 o 
  10   6   5       12.04       22.00      8.06 o 
  11   6   5      200.42      195.31     10.48 o 
  12   6   5       46.51       57.95      8.43 o 
 -13   7   5        1.46       21.53     15.78 o 
 -12   7   5      181.42      237.49     20.72 o 
 -11   7   5       29.89       48.88      9.31 o 
 -10   7   5       61.41      144.88     28.59 o 
  -9   7   5        3.16        8.77      9.77 o 
  -8   7   5       18.33       14.75      7.77 o 
  -7   7   5       33.97      163.85     16.03 o 
  -6   7   5      145.19      324.02     24.51 o 
  -5   7   5        6.00      100.74     13.61 o 
  -4   7   5       95.62      103.61     18.26 o 
  -3   7   5       12.47       59.61     10.98 o 
  -1   7   5       17.57       65.28      9.64 o 
   0   7   5       44.13       54.11      8.22 o 
   1   7   5       24.14       69.68      8.36 o 
   2   7   5       24.57       38.12     18.61 o 
   3   7   5       27.53       51.70      8.57 o 
   4   7   5        4.90       60.25      8.58 o 
   5   7   5        4.23       74.87     17.70 o 
   6   7   5       60.17       58.82      7.34 o 
   7   7   5       33.25       24.89      8.25 o 
   8   7   5       46.26       32.37      7.15 o 
   9   7   5        1.29        9.07      8.25 o 
  -9   8   5        0.51       -6.81     13.61 o 
  -8   8   5      318.37      274.66     17.99 o 
  -7   8   5       35.14       32.09     13.07 o 
  -6   8   5      143.57      160.55     17.02 o 
  -5   8   5       83.97       78.31     51.73 o 
  -4   8   5       67.84       49.22     15.03 o 
  -3   8   5       16.83        8.10     11.89 o 
  -2   8   5       69.36       55.89     11.08 o 
  -1   8   5      147.83      192.42     15.61 o 
   0   8   5      106.65       69.03     10.17 o 
   1   8   5       64.16       46.61      8.59 o 
   2   8   5       96.20       95.62     13.08 o 
   3   8   5        9.09       33.83      7.67 o 
   4   8   5      103.10       87.65     11.03 o 
   5   8   5        8.94        3.99      8.10 o 
 -22   0   6      230.93      224.64     21.78 o 
 -20   0   6      587.38      558.29     35.40 o 
 -18   0   6     1375.57     1334.50     50.06 o 
 -16   0   6     6618.30     6714.03    185.43 o 
 -14   0   6        5.04        1.80      3.77 o 
 -12   0   6     4765.90     4641.40    128.69 o 
 -10   0   6     5500.65     5061.56    139.35 o 
  -8   0   6       80.06      106.79      7.17 o 
  -6   0   6    11613.48    11173.60    366.92 o 
  -4   0   6    13396.86    12723.17    418.13 o 
  -2   0   6    27318.80    25661.58    701.56 o 
   0   0   6     2382.34     2269.76     77.62 o 
   2   0   6    14229.24    13735.68    375.10 o 
   4   0   6     2558.71     2557.45     71.03 o 
   6   0   6     6305.91     5979.43    164.06 o 
   8   0   6     1631.36     1573.08     44.97 o 
  10   0   6      685.29      641.18     20.05 o 
  12   0   6       15.85       31.53      6.80 o 
  14   0   6     3356.08     3049.73    107.24 o 
  16   0   6       23.84       42.66      8.81 o 
 -22   1   6       28.94       59.23     11.55 o 
 -21   1   6       24.29       36.20      8.36 o 
 -20   1   6       47.87      105.43     10.46 o 
 -19   1   6       34.39       61.01      8.89 o 
 -18   1   6       36.02       40.01      8.22 o 
 -17   1   6        0.83       30.40      7.07 o 
 -16   1   6       93.48      158.63      8.42 o 
 -15   1   6      329.12      326.00     12.04 o 
 -14   1   6       28.77       80.31      5.85 o 
 -13   1   6        3.61       18.03      3.29 o 
 -12   1   6       26.43       68.33      4.42 o 
 -11   1   6      199.24      178.40      9.26 o 
 -10   1   6       11.79       13.18      2.75 o 
  -9   1   6       13.23       74.56      4.39 o 
  -8   1   6     1585.60     1528.09     47.42 o 
  -7   1   6      831.40      881.55     27.25 o 
  -6   1   6        0.39       83.42      5.08 o 
  -5   1   6      361.94      331.49     10.68 o 
  -4   1   6      260.86      206.44      5.70 o 
  -3   1   6      373.29      467.79     10.94 o 
  -2   1   6      401.99      377.97     10.00 o 
  -1   1   6     1393.96     1597.43     34.59 o 
   0   1   6       42.07      104.43      3.50 o 
   1   1   6      331.26      426.92      9.11 o 
   2   1   6       63.04      141.27      3.93 o 
   3   1   6      524.25      543.66     15.36 o 
   4   1   6      389.13      328.11      7.55 o 
   5   1   6       27.38       24.67      2.08 o 
   6   1   6        5.34       23.17      2.33 o 
   7   1   6      713.02      727.29     17.11 o 
   8   1   6        0.98       16.15      2.87 o 
   9   1   6      111.10      110.30      4.98 o 
  10   1   6      178.86      159.73      6.99 o 
  11   1   6        0.85        7.18      3.16 o 
  12   1   6        0.70        0.45      3.37 o 
  13   1   6        3.73        9.96      4.71 o 
  14   1   6      138.75      155.02      8.95 o 
  15   1   6       58.75       89.30      7.45 o 
  16   1   6       17.33       15.97      5.49 o 
  17   1   6        0.27        1.33      5.07 o 
 -21   2   6       15.56       23.19      8.36 o 
 -20   2   6       50.70       74.14     15.87 o 
 -19   2   6       20.59       17.62      7.78 o 
 -18   2   6     1069.23     1045.97     33.25 o 
 -17   2   6     1157.33     1215.82     37.70 o 
 -16   2   6     3853.43     3941.04    111.17 o 
 -15   2   6     2099.58     2118.85     61.31 o 
 -14   2   6      344.39      382.57     12.30 o 
 -13   2   6     1179.32     1089.73     25.16 o 
 -12   2   6      882.20      826.73     19.56 o 
 -11   2   6      158.02      145.32      5.71 o 
 -10   2   6       41.29       54.21      6.88 o 
  -9   2   6        4.48       17.85      2.95 o 
  -8   2   6       81.06      141.33      6.78 o 
  -7   2   6       11.22        9.14      2.76 o 
  -6   2   6      543.25      618.81     14.58 o 
  -5   2   6     2080.25     2317.34     49.73 o 
  -4   2   6    17846.93    18037.71    377.74 o 
  -3   2   6     5441.82     5284.50    124.82 o 
  -2   2   6      314.52      273.85      9.37 o 
  -1   2   6    11465.90    11198.09    305.65 o 
   0   2   6      427.51      464.99     11.30 o 
   1   2   6        2.34       15.88      2.34 o 
   2   2   6     4303.18     4040.38     86.53 o 
   3   2   6      315.75      341.82      8.96 o 
   4   2   6      687.83      907.20     20.64 o 
   5   2   6       15.37       32.89      4.33 o 
   6   2   6     2034.31     2075.71     45.52 o 
   7   2   6     2324.86     2232.97     48.90 o 
   8   2   6       34.32       51.46      4.19 o 
   9   2   6      458.06      415.09     11.20 o 
  10   2   6      333.45      316.74     10.13 o 
  11   2   6        9.99       11.36      3.59 o 
  12   2   6      136.67      134.75      6.73 o 
  13   2   6        0.96        5.13      4.13 o 
  14   2   6      278.29      278.92      9.42 o 
  15   2   6       48.63       72.74      6.89 o 
  16   2   6       89.28       96.62      9.71 o 
  17   2   6       56.32       54.34      9.17 o 
 -21   3   6       15.95       26.52      8.57 o 
 -20   3   6        2.57       10.34     14.63 o 
 -19   3   6       51.89       50.20      9.00 o 
 -18   3   6      561.60      481.49     18.78 o 
 -17   3   6       96.76      111.03     10.35 o 
 -16   3   6       12.40       62.42      8.20 o 
 -15   3   6       90.09      172.54     11.79 o 
 -14   3   6        6.11       59.81      9.28 o 
 -13   3   6        1.49       59.01      8.87 o 
 -12   3   6     1789.12     1646.42     41.15 o 
 -11   3   6      246.92      307.63     11.14 o 
 -10   3   6        6.57       24.18      4.73 o 
  -9   3   6       16.97       31.43      3.96 o 
  -8   3   6      191.11      198.19      6.53 o 
  -7   3   6      801.17      875.92     20.16 o 
  -6   3   6       13.73       11.13      2.73 o 
  -5   3   6      353.39      361.21      9.44 o 
  -4   3   6      123.48      162.39      5.76 o 
  -3   3   6       75.40       99.22      6.93 o 
  -2   3   6       46.22       69.65      5.10 o 
  -1   3   6       28.08       28.79      4.97 o 
   0   3   6       65.48      166.82      7.27 o 
   1   3   6      824.87      965.81     21.89 o 
   2   3   6      327.16      386.07     10.42 o 
   3   3   6      405.95      403.05     10.44 o 
   4   3   6      675.25      582.90     16.30 o 
   5   3   6      161.42      162.04      5.48 o 
   6   3   6      461.19      396.45     10.56 o 
   7   3   6      498.95      485.18     12.41 o 
   8   3   6      226.91      213.24      7.29 o 
   9   3   6      157.77      145.93      6.15 o 
  10   3   6      558.38      554.75     14.50 o 
  11   3   6      130.38      155.98      8.15 o 
  12   3   6       92.85       92.53      7.34 o 
  13   3   6        2.43        7.12      5.19 o 
  14   3   6       22.32       27.95      6.27 o 
  15   3   6      183.34      173.69      9.95 o 
  16   3   6       22.41       43.73      9.17 o 
 -19   4   6       34.52       33.59     11.01 o 
 -18   4   6      237.38      236.11     12.73 o 
 -17   4   6        3.70       24.50      8.20 o 
 -16   4   6     1469.93     1406.38     43.16 o 
 -15   4   6        6.39       33.07      7.78 o 
 -14   4   6      298.84      285.35     13.18 o 
 -13   4   6      828.99      873.69     46.99 o 
 -11   4   6      455.22      377.84     13.52 o 
 -10   4   6     1104.07     1077.99     50.79 o 
  -9   4   6       50.04       35.77      4.78 o 
  -8   4   6      327.83      374.14     11.49 o 
  -7   4   6       49.36       44.54      4.40 o 
  -6   4   6      534.54      566.53     16.31 o 
  -5   4   6      188.62      227.05      8.06 o 
  -4   4   6      142.33      294.62     10.78 o 
  -3   4   6     1257.99     1326.48     97.42 o 
  -2   4   6      878.49      841.30     21.69 o 
  -1   4   6      562.33      629.41     27.23 o 
   0   4   6      172.81      233.95      9.94 o 
   1   4   6     1443.16     1574.10     39.60 o 
   2   4   6       12.39       28.41      4.62 o 
   3   4   6       32.86       43.51      4.71 o 
   4   4   6       17.12       32.38      5.19 o 
   5   4   6       31.04       31.93      4.93 o 
   6   4   6      362.07      315.04     10.83 o 
   7   4   6       61.88       50.36      5.52 o 
   8   4   6       21.78       31.24      5.42 o 
   9   4   6      360.62      395.62     13.28 o 
  10   4   6       30.58       35.43      6.20 o 
  11   4   6       30.78       76.60      7.12 o 
  12   4   6        0.26        1.68      5.52 o 
  13   4   6       95.54       91.84      7.81 o 
  14   4   6        3.45        0.77      5.49 o 
  15   4   6       22.74       27.88      9.62 o 
 -18   5   6       12.08       30.91     11.14 o 
 -17   5   6      116.70      112.75     11.58 o 
 -16   5   6       15.32       63.94     13.81 o 
 -15   5   6       27.49       38.17      8.57 o 
 -14   5   6      182.40      201.98     14.01 o 
 -13   5   6      408.20      424.59     21.45 o 
 -12   5   6      102.49      108.25     14.60 o 
 -11   5   6      401.85      348.02     16.83 o 
 -10   5   6      147.67      169.42     13.78 o 
  -9   5   6      159.95      170.18      7.94 o 
  -8   5   6       11.55       22.36      5.50 o 
  -7   5   6      779.35      777.71     20.81 o 
  -6   5   6      353.17      350.66     11.38 o 
  -5   5   6       99.67      245.54     19.20 o 
  -4   5   6        0.24       55.15     10.21 o 
  -3   5   6      166.27      157.67      7.00 o 
  -2   5   6      113.72      157.49     39.48 o 
  -1   5   6      606.26      625.83     20.90 o 
   0   5   6      287.54      303.52     12.53 o 
   1   5   6      400.66      385.78     14.57 o 
   2   5   6       23.03       36.58      5.63 o 
   3   5   6      245.26      248.83      9.46 o 
   4   5   6        5.77        9.98      5.04 o 
   5   5   6       19.64       25.65      5.52 o 
   6   5   6       63.03       92.07      7.26 o 
   7   5   6       13.57       12.35      9.24 o 
   8   5   6      129.18      148.61      9.83 o 
   9   5   6      453.41      369.52     13.16 o 
  10   5   6      143.84      199.83     11.48 o 
  11   5   6     1078.67      890.68     25.62 o 
  12   5   6        4.47        7.59      6.23 o 
  13   5   6        2.13       -5.05      6.23 o 
 -16   6   6      384.89      334.77     15.90 o 
 -15   6   6       52.93       30.13      9.31 o 
 -14   6   6      206.70      265.57     13.41 o 
 -13   6   6        0.55       79.29     10.12 o 
 -12   6   6       73.67      103.12     14.06 o 
 -11   6   6        3.39       78.08     17.70 o 
 -10   6   6      207.69      169.67     10.94 o 
  -9   6   6        1.86       24.80      9.24 o 
  -8   6   6      516.19      462.71     24.17 o 
  -7   6   6      140.20      131.57      7.94 o 
  -6   6   6      135.46      446.55     28.59 o 
  -5   6   6       10.85       48.86      8.31 o 
  -4   6   6       25.15       90.09     11.77 o 
  -3   6   6      122.73      247.78     19.06 o 
  -2   6   6      319.80      315.01     28.59 o 
  -1   6   6        0.63       -0.32      5.89 o 
   0   6   6        2.07        9.33      8.07 o 
   2   6   6      178.98      138.26     10.20 o 
   3   6   6       16.52       20.82      5.75 o 
   4   6   6      215.75      197.45      9.10 o 
   5   6   6        0.30        9.12      6.37 o 
   6   6   6        0.11       17.37      6.88 o 
   7   6   6       10.20       20.09      6.03 o 
   8   6   6       32.94       31.06      6.65 o 
   9   6   6      254.45      202.18     10.64 o 
  10   6   6       16.16       79.75      9.82 o 
  11   6   6       53.02       74.05      9.82 o 
 -13   7   6        7.01       24.28      8.94 o 
 -12   7   6       23.56       62.28      9.96 o 
 -11   7   6      261.19      251.69     15.31 o 
 -10   7   6       39.17        9.19     11.08 o 
  -9   7   6        5.71       11.72     11.57 o 
  -8   7   6       77.79      137.25     27.23 o 
  -7   7   6      241.04      294.64     17.99 o 
  -6   7   6      308.38      241.75     13.02 o 
  -5   7   6      134.90       90.39      9.31 o 
  -4   7   6       68.57      107.07     16.57 o 
  -3   7   6      213.07      134.46     23.18 o 
  -2   7   6       13.42       33.81      7.40 o 
  -1   7   6        0.68       -4.68      6.47 o 
   0   7   6       59.91       42.75      8.53 o 
   1   7   6        0.13       21.13      7.29 o 
   2   7   6      278.69      248.38     16.18 o 
   3   7   6        8.57       -2.80      8.00 o 
   4   7   6      115.71      130.30     11.46 o 
   5   7   6       48.10       72.34      7.85 o 
   6   7   6       32.83       56.32      7.53 o 
   7   7   6      286.57      218.62     10.38 o 
   8   7   6      146.17      147.51      9.82 o 
   9   7   6        1.89       14.48      7.12 o 
  -9   8   6        2.36       -2.16     11.43 o 
  -8   8   6       56.17       65.56     21.78 o 
  -7   8   6       87.11       65.57     14.06 o 
  -6   8   6       17.59       68.35     13.74 o 
  -5   8   6       14.05       53.18     15.42 o 
  -4   8   6       21.67       57.39     17.70 o 
  -3   8   6       55.74       33.57      9.09 o 
  -2   8   6       60.84      133.81     13.59 o 
  -1   8   6        0.54        0.27      9.06 o 
   0   8   6        1.01        2.72      9.06 o 
   1   8   6       16.94       15.02      7.40 o 
   2   8   6       48.45       12.62      7.54 o 
   3   8   6        0.00       32.07      8.22 o 
   4   8   6        8.45       59.12     11.05 o 
 -21   0   7        7.96        0.00     12.25 o 
 -19   0   7       74.56       62.62     14.98 o 
 -17   0   7       24.48       24.97      5.39 o 
 -15   0   7       37.96      108.51      7.40 o 
 -13   0   7        2.86        3.27      4.53 o 
 -11   0   7      389.84      318.03     36.09 o 
  -9   0   7       29.69       51.06      5.78 o 
  -7   0   7       90.70      110.35      6.74 o 
  -5   0   7      979.70      754.93     59.97 o 
  -3   0   7       52.57       80.28      3.93 o 
  -1   0   7      277.74      276.44     11.04 o 
   1   0   7       13.09        7.75      2.15 o 
   3   0   7      201.22      272.52      9.09 o 
   5   0   7       17.86       18.79      2.95 o 
   7   0   7      313.69      267.06     10.95 o 
   9   0   7       19.09       16.01      3.88 o 
  11   0   7      117.17      139.51     11.08 o 
  13   0   7       53.45       84.10      9.80 o 
  15   0   7       17.28       19.22      7.81 o 
  17   0   7        7.51       15.13      8.04 o 
 -22   1   7      530.57      553.41     31.32 o 
 -21   1   7       41.17       46.67     10.59 o 
 -20   1   7     1684.21     1603.53     48.73 o 
 -19   1   7       35.52       53.28      8.10 o 
 -18   1   7       96.68      144.89     10.73 o 
 -17   1   7      408.60      401.35     13.38 o 
 -16   1   7     9394.65     9016.01    190.73 o 
 -15   1   7      637.16      634.86     16.16 o 
 -14   1   7        1.91       24.62      3.79 o 
 -13   1   7      865.45      833.70     19.71 o 
 -12   1   7      111.74      146.95      9.13 o 
 -11   1   7      352.89      367.09      9.97 o 
 -10   1   7     1297.92     1124.38     28.10 o 
  -9   1   7     3245.31     3384.71     72.35 o 
  -8   1   7    25479.62    26061.77    545.48 o 
  -7   1   7     2308.92     2323.66     49.89 o 
  -6   1   7      831.75      838.96     22.72 o 
  -5   1   7       84.61      145.26      4.87 o 
  -4   1   7     2108.39     2032.00     43.66 o 
  -3   1   7      229.41      213.77      5.95 o 
  -2   1   7    17415.48    16750.34    393.83 o 
  -1   1   7      692.22      710.02     23.28 o 
   0   1   7     2326.98     2317.18     49.98 o 
   1   1   7        0.62       78.90      3.03 o 
   2   1   7     1487.73     1565.88     31.20 o 
   3   1   7      353.83      363.57      8.30 o 
   4   1   7        2.36       16.31      2.23 o 
   5   1   7        0.02       20.67      2.11 o 
   6   1   7       84.27       84.28      4.38 o 
   7   1   7       71.03       73.13      3.91 o 
   8   1   7        2.06       12.30      4.36 o 
   9   1   7      297.32      297.88      8.73 o 
  10   1   7     1051.46     1004.63     23.76 o 
  11   1   7      409.54      394.19     11.15 o 
  12   1   7      292.14      275.94      8.88 o 
  13   1   7       45.59       64.21      6.32 o 
  14   1   7      624.74      509.13     16.17 o 
  15   1   7      147.78      161.46     10.22 o 
  16   1   7      113.94      118.37      8.71 o 
 -21   2   7        2.66       12.28      8.67 o 
 -20   2   7        0.03       12.60      7.78 o 
 -19   2   7       62.06      125.78     10.95 o 
 -18   2   7       62.03      113.70     10.16 o 
 -17   2   7      166.02      284.40     13.32 o 
 -16   2   7      373.30      449.42     17.26 o 
 -15   2   7      361.83      395.10     11.38 o 
 -14   2   7      199.09      200.26      7.29 o 
 -13   2   7      329.50      367.39     10.54 o 
 -12   2   7       13.96       37.07      5.27 o 
 -11   2   7       26.02       31.53      3.70 o 
 -10   2   7      136.61      138.85      5.72 o 
  -9   2   7        7.66       21.34      2.97 o 
  -8   2   7        0.01       13.91      2.69 o 
  -7   2   7       86.35       97.53      5.63 o 
  -6   2   7      207.18      249.19      7.14 o 
  -5   2   7      395.35      392.53      9.93 o 
  -4   2   7     1536.06     1674.62     39.44 o 
  -3   2   7     3290.65     3292.06     78.28 o 
  -2   2   7      192.92      215.38      8.10 o 
  -1   2   7     1820.01     1763.40     43.23 o 
   0   2   7        4.76       19.38      2.63 o 
   1   2   7       34.24       46.42      3.25 o 
   2   2   7      630.49      642.47     15.62 o 
   3   2   7       15.88       23.13      2.57 o 
   4   2   7     2202.61     2144.77     46.83 o 
   5   2   7        8.38       18.02      2.68 o 
   6   2   7       26.41       45.12      3.79 o 
   7   2   7      278.35      263.85      7.91 o 
   8   2   7      379.56      407.94     10.86 o 
   9   2   7       35.03       47.20      3.99 o 
  10   2   7       82.98      102.86      8.93 o 
  11   2   7        0.96        4.85      4.01 o 
  12   2   7       19.71       25.06      4.31 o 
  13   2   7      164.74      178.95      9.33 o 
  14   2   7       85.36      107.60     10.12 o 
  15   2   7        5.78        7.05      6.72 o 
  16   2   7      180.53      174.50     12.13 o 
 -21   3   7        8.89        7.69      9.51 o 
 -20   3   7        0.00        2.50      7.78 o 
 -19   3   7      146.51      148.27     11.74 o 
 -18   3   7      840.06      889.02     29.31 o 
 -17   3   7      600.68      669.76     23.56 o 
 -16   3   7     1839.27     1770.10     52.39 o 
 -15   3   7      324.29      315.67     14.11 o 
 -14   3   7      692.36      706.68     23.79 o 
 -13   3   7      128.15      143.96      9.34 o 
 -12   3   7      468.60      517.78     21.89 o 
 -11   3   7      269.34      267.66      8.56 o 
 -10   3   7      612.85      587.37     15.62 o 
  -9   3   7     1854.65     2017.06     44.20 o 
  -8   3   7      593.72      748.38    102.82 o 
  -7   3   7     1288.23     1228.85     33.96 o 
  -6   3   7      903.91      868.68     19.93 o 
  -5   3   7     1741.97     1839.67     40.06 o 
  -4   3   7     1517.93     1564.54     34.19 o 
  -3   3   7       91.49       90.91      4.46 o 
  -2   3   7     1197.14     1273.29     44.45 o 
  -1   3   7      212.83      186.72      6.96 o 
   0   3   7     2943.10     3089.20     75.12 o 
   1   3   7       52.63      114.41      4.78 o 
   2   3   7       20.79       28.65      2.97 o 
   3   3   7       75.68      104.41      5.54 o 
   4   3   7      357.62      370.36     11.51 o 
   5   3   7        0.10       14.94      3.80 o 
   6   3   7      346.01      355.14      9.94 o 
   7   3   7      977.33      938.32     21.91 o 
   8   3   7      295.62      361.94     10.28 o 
   9   3   7      302.97      278.29     10.27 o 
  10   3   7       12.26       47.51      6.06 o 
  11   3   7        0.37       10.73      5.01 o 
  12   3   7       20.15       32.85      6.12 o 
  13   3   7       67.51       71.84      7.10 o 
  14   3   7       36.87       40.17      6.70 o 
  15   3   7      290.33      266.63     11.21 o 
 -20   4   7       27.94       55.83     10.16 o 
 -19   4   7      168.82      172.41     19.46 o 
 -18   4   7       27.69       47.88      9.00 o 
 -17   4   7       35.56       70.00      9.55 o 
 -16   4   7      195.36      242.82     12.53 o 
 -15   4   7      381.56      393.86     16.15 o 
 -14   4   7      756.11      719.72     24.27 o 
 -13   4   7     1325.40     1144.60     35.55 o 
 -12   4   7        8.88        6.44      4.94 o 
 -11   4   7      699.18      831.10     22.53 o 
 -10   4   7      886.04      830.16     23.59 o 
  -9   4   7       34.31       89.83     11.59 o 
  -8   4   7        1.86       25.47      4.80 o 
  -7   4   7      625.71      656.59     16.01 o 
  -6   4   7       12.25       17.14      3.27 o 
  -5   4   7      262.94      272.46      8.02 o 
  -4   4   7      278.27      428.91     12.93 o 
  -3   4   7     2126.23     2243.06     54.28 o 
  -2   4   7      129.65      226.06     11.78 o 
  -1   4   7      425.86      473.68     13.55 o 
   0   4   7       41.58       46.25      4.71 o 
   1   4   7      984.88      938.53     21.89 o 
   2   4   7        7.19       11.94      3.39 o 
   3   4   7        1.85        4.00      3.80 o 
   4   4   7      381.21      370.68     12.20 o 
   5   4   7       55.73       72.15      6.12 o 
   6   4   7      120.32       98.69      6.91 o 
   7   4   7      553.11      548.83     16.59 o 
   8   4   7      485.91      397.18     13.36 o 
   9   4   7       34.47       48.07      6.20 o 
  10   4   7      162.87      181.35      8.89 o 
  11   4   7      144.78      149.13      9.13 o 
  12   4   7       17.70        8.01      5.84 o 
  13   4   7       65.97       76.05      7.73 o 
  14   4   7       22.14       17.63      6.48 o 
 -18   5   7      114.37      198.56     15.68 o 
 -17   5   7       29.05       41.18      9.31 o 
 -16   5   7      370.89      308.43     20.39 o 
 -15   5   7        0.73       12.05      9.99 o 
 -14   5   7      243.88      234.50     12.82 o 
 -13   5   7        7.77       15.09      6.92 o 
 -12   5   7        2.46        0.43      8.85 o 
 -11   5   7        0.02       -6.92      7.67 o 
 -10   5   7        4.46       19.57      6.09 o 
  -9   5   7      132.98      152.13      7.88 o 
  -8   5   7       37.69       44.53      6.76 o 
  -7   5   7      230.43      213.13     14.15 o 
  -6   5   7      590.84      527.84     15.40 o 
  -5   5   7      183.41      279.10     23.15 o 
  -4   5   7      396.45      363.11     11.28 o 
  -3   5   7       75.60       70.74      9.06 o 
  -2   5   7     1494.15     1488.03     44.25 o 
  -1   5   7       64.88       80.08      7.40 o 
   0   5   7       12.14       37.41      6.58 o 
   1   5   7        1.70       12.93      5.60 o 
   2   5   7        0.13       -1.49      4.93 o 
   3   5   7        2.59       49.18      5.75 o 
   4   5   7       38.82       51.21      8.69 o 
   5   5   7       47.55       36.80      5.75 o 
   6   5   7        2.04       40.88      6.45 o 
   7   5   7       82.18       83.21      7.63 o 
   8   5   7      210.16      241.55     13.36 o 
   9   5   7      418.08      414.81     14.39 o 
  10   5   7      342.72      320.75     12.47 o 
  11   5   7       39.44       85.61     13.93 o 
  12   5   7       41.51       49.50      7.83 o 
  13   5   7       16.31        4.51      6.45 o 
 -16   6   7       82.02      225.00     35.40 o 
 -15   6   7      219.57      315.00     20.10 o 
 -14   6   7      362.38      370.14     24.02 o 
 -13   6   7       71.93       61.81      9.43 o 
 -12   6   7       59.22       54.67     12.25 o 
 -11   6   7      477.86      490.84     18.39 o 
 -10   6   7       33.21       43.54      9.95 o 
  -9   6   7       10.35       16.31      5.66 o 
  -8   6   7       11.85       38.06      8.52 o 
  -7   6   7       11.53       26.59      7.04 o 
  -6   6   7     1063.77      901.67     28.74 o 
  -5   6   7      365.89      405.39     35.54 o 
  -4   6   7      238.20      199.97     10.78 o 
  -3   6   7      775.74      711.06     57.88 o 
  -2   6   7       36.86       38.15      6.97 o 
  -1   6   7        9.61       -1.82      5.73 o 
   0   6   7       23.58       25.68      6.72 o 
   1   6   7      230.46      246.05     11.94 o 
   2   6   7        4.78       14.87      6.72 o 
   3   6   7      237.57      196.59     11.46 o 
   4   6   7      325.41      301.11     12.38 o 
   5   6   7        0.11       -1.47      6.48 o 
   6   6   7       12.33       10.59      6.45 o 
   7   6   7       91.60       64.87      7.36 o 
   8   6   7        0.02       11.35      6.12 o 
   9   6   7       64.07       98.64      8.54 o 
  10   6   7      447.61      422.32     15.22 o 
  11   6   7      111.13       90.12      8.96 o 
 -13   7   7        0.08       27.03     13.07 o 
 -12   7   7        2.46       16.34     14.97 o 
 -11   7   7        0.04       10.06     12.25 o 
 -10   7   7        1.06        4.76     12.25 o 
  -9   7   7        7.26        4.68     10.79 o 
  -8   7   7       43.09       24.78     11.78 o 
  -7   7   7        4.23       47.27      8.57 o 
  -6   7   7      287.53      268.14     22.80 o 
  -5   7   7        0.34       23.61      7.75 o 
  -4   7   7      189.64      205.81     12.13 o 
  -3   7   7        8.32       59.10     10.89 o 
  -2   7   7      180.02       97.40     12.08 o 
  -1   7   7        1.41        9.27      7.32 o 
   0   7   7        4.39       26.59      8.17 o 
   1   7   7        3.42       10.55      6.72 o 
   2   7   7      133.02      128.89     10.21 o 
   3   7   7        0.00       -1.61      6.72 o 
   4   7   7        2.23       57.03     11.20 o 
   5   7   7        6.10       10.94      6.45 o 
   6   7   7       41.14       52.97      7.34 o 
   7   7   7        8.18       46.00     13.41 o 
   8   7   7        6.87       10.28      6.74 o 
  -8   8   7       37.43       88.03     14.71 o 
  -7   8   7       43.42       84.19     14.06 o 
  -6   8   7      120.16      115.96     15.69 o 
  -5   8   7      128.44       96.02     13.63 o 
  -4   8   7        0.04       -1.47      7.68 o 
  -3   8   7       30.49       27.47      8.29 o 
  -2   8   7      355.65      221.03     15.86 o 
  -1   8   7       26.87       16.75     10.31 o 
   0   8   7      121.05      139.84     18.38 o 
   1   8   7       60.40       69.95     24.50 o 
   2   8   7       26.33       47.35      8.59 o 
   3   8   7       38.95       27.73      8.75 o 
 -22   0   8     1552.96     1446.65     77.65 o 
 -20   0   8      774.50      619.62     38.13 o 
 -18   0   8     3184.12     2918.94    100.25 o 
 -16   0   8     1829.25     1783.72     51.61 o 
 -14   0   8      171.00      195.88     20.42 o 
 -12   0   8      520.42      433.70     17.80 o 
 -10   0   8      394.89      460.60     18.30 o 
  -8   0   8     5589.64     5797.33    191.55 o 
  -6   0   8      396.14      338.21     32.69 o 
  -4   0   8     2392.10     2184.56     60.89 o 
  -2   0   8     4108.02     4051.61    111.45 o 
   0   0   8     1357.04     1613.09     55.81 o 
   2   0   8     6356.83     6367.84    174.19 o 
   4   0   8     4252.40     4092.54    112.85 o 
   6   0   8      841.17      827.24     24.51 o 
   8   0   8      399.92      357.43     12.44 o 
  10   0   8      153.03      172.39     12.07 o 
  12   0   8       49.59       68.47      9.06 o 
  14   0   8      347.35      320.29     17.01 o 
  16   0   8       10.73       -1.70      7.00 o 
 -22   1   8       59.34      148.93     14.90 o 
 -21   1   8       14.31       28.20     10.07 o 
 -20   1   8       98.09      201.23     12.04 o 
 -19   1   8        1.01       29.23     12.34 o 
 -18   1   8       58.22       57.96      6.50 o 
 -17   1   8       54.64       56.65      5.21 o 
 -16   1   8      124.47      160.20      7.07 o 
 -15   1   8        0.02       92.02      9.18 o 
 -14   1   8       89.47       95.95      5.65 o 
 -13   1   8       49.40      112.05      5.74 o 
 -12   1   8      142.55      217.48      7.38 o 
 -11   1   8       49.94       43.23      3.69 o 
 -10   1   8       76.82      101.58      4.93 o 
  -9   1   8      584.78      641.51     27.38 o 
  -8   1   8       19.49       82.20      5.91 o 
  -7   1   8      558.57      512.80     14.64 o 
  -6   1   8      319.42      453.56     11.19 o 
  -5   1   8      640.26      629.96     19.54 o 
  -4   1   8       51.45       77.28      3.50 o 
  -3   1   8        6.19        6.88      1.90 o 
  -2   1   8      787.04      718.74     16.30 o 
  -1   1   8       32.76       49.59      2.78 o 
   0   1   8      314.39      369.02     10.54 o 
   1   1   8      104.83      136.14      4.82 o 
   2   1   8        7.65       99.06      3.55 o 
   3   1   8      105.04      113.97      4.02 o 
   4   1   8      353.33      327.13      7.88 o 
   5   1   8        0.70       19.88      2.11 o 
   6   1   8       56.35       98.45      4.03 o 
   7   1   8        2.21       36.19      2.91 o 
   8   1   8        1.53        5.25      2.31 o 
   9   1   8       19.33       27.77      3.73 o 
  10   1   8        0.02       24.88      3.63 o 
  11   1   8      106.84      129.35      6.37 o 
  12   1   8       27.32      134.63      8.07 o 
  13   1   8       84.72      110.13      7.81 o 
  14   1   8       70.35       84.42      7.20 o 
  15   1   8       59.02      100.34      7.91 o 
  16   1   8       31.08       53.09      8.72 o 
 -21   2   8       57.37       72.92     10.77 o 
 -20   2   8      275.08      247.79     13.32 o 
 -19   2   8       63.70       91.74     13.60 o 
 -18   2   8        6.47       19.06      7.07 o 
 -17   2   8       28.06       34.88      7.31 o 
 -16   2   8      202.21      246.23      8.53 o 
 -15   2   8       24.08       30.74      4.19 o 
 -14   2   8        1.96       12.24      3.94 o 
 -13   2   8     1162.36     1022.99     24.08 o 
 -12   2   8        6.97       18.68      4.00 o 
 -11   2   8       22.56       37.23      3.86 o 
 -10   2   8       30.75       54.17      7.59 o 
  -9   2   8        0.02       11.25      3.09 o 
  -8   2   8     1507.51     1636.54     36.05 o 
  -7   2   8      580.46      494.06     12.43 o 
  -6   2   8      872.78      950.99     21.42 o 
  -5   2   8      731.90      719.78     16.66 o 
  -4   2   8       64.33      134.51      5.88 o 
  -3   2   8     8638.13     8883.00    209.35 o 
  -2   2   8      720.94      706.85     21.21 o 
  -1   2   8      173.38      226.24      8.25 o 
   0   2   8     1588.95     1859.44     45.76 o 
   1   2   8       11.37       52.53      3.32 o 
   2   2   8      425.06      394.76     10.18 o 
   3   2   8        3.29        7.98      2.42 o 
   4   2   8     1038.77     1065.35     21.89 o 
   5   2   8      474.85      530.88     13.12 o 
   6   2   8      429.60      452.95     11.57 o 
   7   2   8      694.85      656.42     16.06 o 
   8   2   8     1358.13     1318.77     30.22 o 
   9   2   8      237.83      239.90      7.84 o 
  10   2   8        5.52       28.24      3.91 o 
  11   2   8       22.99       26.27      4.26 o 
  12   2   8       39.84       60.23      6.39 o 
  13   2   8      354.03      295.20     11.32 o 
  14   2   8        9.81       22.62      7.06 o 
  15   2   8       19.87       40.23      8.09 o 
 -21   3   8       50.44       82.28     10.67 o 
 -20   3   8       10.24       34.88      8.81 o 
 -19   3   8        2.69        2.82      7.57 o 
 -18   3   8       26.09       89.08     13.02 o 
 -17   3   8      201.63      241.67     16.21 o 
 -16   3   8      106.35      150.76     11.01 o 
 -15   3   8      122.22      175.17     11.01 o 
 -14   3   8       40.76       46.16      5.11 o 
 -13   3   8       10.47       11.69      4.84 o 
 -12   3   8       41.64       44.53      4.69 o 
 -11   3   8      525.07      574.29     14.57 o 
 -10   3   8        0.33        9.71      4.65 o 
  -9   3   8     1019.52     1048.57     37.15 o 
  -8   3   8        0.02        6.06      5.08 o 
  -7   3   8      784.10      777.73     18.10 o 
  -6   3   8      106.94      199.01      6.36 o 
  -5   3   8     2308.93     2212.77     47.75 o 
  -4   3   8     1052.75     1038.58     23.33 o 
  -3   3   8      213.88      213.35     14.22 o 
  -2   3   8     4378.83     4423.59    122.33 o 
  -1   3   8       24.67       33.70      4.32 o 
   0   3   8       84.21       93.60      5.32 o 
   1   3   8      418.89      439.15     11.30 o 
   2   3   8       71.63       80.71      5.27 o 
   3   3   8      578.10      543.14     13.71 o 
   4   3   8      165.78      168.39      7.26 o 
   5   3   8        0.07       -1.26      3.80 o 
   6   3   8      294.73      283.98     10.14 o 
   7   3   8       25.30       32.58      4.78 o 
   8   3   8      512.15      509.51     15.55 o 
   9   3   8      531.70      462.17     14.66 o 
  10   3   8      114.13      107.26      7.45 o 
  11   3   8       23.71       14.89      5.28 o 
  12   3   8       50.19       58.35      6.63 o 
  13   3   8       61.73       76.86     11.18 o 
  14   3   8        0.11        2.93      5.60 o 
  15   3   8      208.36      242.86     13.59 o 
 -20   4   8       53.94       53.51      9.97 o 
 -19   4   8       60.40       55.05      9.55 o 
 -18   4   8      564.60      553.66     21.20 o 
 -17   4   8      102.78      125.43     20.17 o 
 -16   4   8      329.01      298.32     13.78 o 
 -15   4   8      249.44      245.67     13.01 o 
 -14   4   8        2.44      142.30     22.31 o 
 -12   4   8       93.22       94.86      7.01 o 
 -11   4   8      130.15       57.18      9.53 o 
 -10   4   8      132.81      189.14      7.48 o 
  -9   4   8       24.94       22.05      4.17 o 
  -8   4   8      967.03      915.63     21.51 o 
  -7   4   8      421.73      575.20     18.75 o 
  -6   4   8      454.10      425.25     11.37 o 
  -5   4   8       79.56      108.35      7.16 o 
  -4   4   8      322.09      287.49      8.94 o 
  -3   4   8      373.20      363.21     13.04 o 
  -2   4   8      115.23      204.83     18.38 o 
  -1   4   8      392.63      449.78     13.41 o 
   0   4   8       65.40      111.18     12.94 o 
   1   4   8       86.21      128.25      6.55 o 
   2   4   8        0.14       -0.33      3.29 o 
   3   4   8        0.16       -0.67      3.18 o 
   4   4   8      129.67      125.98      7.85 o 
   5   4   8       45.33       34.71      5.19 o 
   6   4   8      198.86      209.19      8.77 o 
   7   4   8        2.66       79.92      6.90 o 
   8   4   8      353.22      318.74     11.65 o 
   9   4   8      116.06      149.75      8.52 o 
  10   4   8      335.22      288.07     11.21 o 
  11   4   8      612.96      606.19     18.78 o 
  12   4   8        0.76        1.32      5.55 o 
  13   4   8        1.93        4.88      5.68 o 
 -18   5   8        0.89        7.18      8.20 o 
 -17   5   8      118.23      113.64     10.93 o 
 -16   5   8        1.66        8.98      8.20 o 
 -15   5   8       50.26       58.76      9.31 o 
 -14   5   8        0.31       -1.63      7.67 o 
 -13   5   8      165.16      163.51     12.76 o 
 -12   5   8       10.41        2.71      8.66 o 
 -11   5   8      187.80      196.39     18.86 o 
 -10   5   8      156.43      169.49      8.84 o 
  -9   5   8       12.88       19.94      7.66 o 
  -8   5   8       59.53       51.48      5.66 o 
  -7   5   8      379.01      448.99     15.47 o 
  -6   5   8      818.77      829.81     22.16 o 
  -5   5   8     1191.56     1034.38     31.90 o 
  -4   5   8      234.47      225.86     13.07 o 
  -3   5   8        0.73       24.16     12.25 o 
  -2   5   8       54.12       64.10      9.33 o 
  -1   5   8      230.92      194.82     14.15 o 
   0   5   8       74.15       84.41      8.34 o 
   1   5   8       10.71       17.60      5.77 o 
   2   5   8      424.75      401.15     18.17 o 
   3   5   8      294.63      272.42     10.27 o 
   4   5   8        8.20       -3.25      4.88 o 
   5   5   8       31.53       47.43      6.45 o 
   6   5   8      486.93      448.41     14.53 o 
   7   5   8       72.29       91.64      7.85 o 
   8   5   8      109.34      124.80     10.02 o 
   9   5   8        1.96       14.69      6.23 o 
  10   5   8        6.48       16.45      5.84 o 
  11   5   8      128.49      132.31     15.52 o 
  12   5   8       17.13       16.86      6.55 o 
 -16   6   8      289.07      269.26     14.43 o 
 -15   6   8       54.68       53.18      9.78 o 
 -14   6   8       91.49      165.13     12.94 o 
 -13   6   8        2.99       17.05      8.81 o 
 -12   6   8       79.61       70.19     21.36 o 
 -11   6   8        6.40      104.95     13.51 o 
 -10   6   8      128.20      109.23      9.74 o 
  -9   6   8        9.74        8.33      7.04 o 
  -8   6   8     1101.61      944.64     30.02 o 
  -7   6   8       84.39       65.88      8.49 o 
  -6   6   8       27.41       99.89      9.31 o 
  -5   6   8      125.42       90.71      8.72 o 
  -4   6   8       81.30      141.04     17.20 o 
  -3   6   8        0.01       41.75      9.06 o 
  -2   6   8       19.00       17.05      8.85 o 
  -1   6   8      148.18      111.03     10.41 o 
   0   6   8        3.15        3.83      8.28 o 
   1   6   8      122.19      106.98      9.17 o 
   2   6   8       82.34       53.97      7.54 o 
   3   6   8        1.03       15.54      6.58 o 
   4   6   8        0.55       32.32      6.55 o 
   5   6   8       70.80       86.40      7.96 o 
   6   6   8       28.92       15.15      6.23 o 
   7   6   8       62.43       73.29      7.81 o 
   8   6   8       31.43       57.63      9.82 o 
   9   6   8       24.73       18.81      6.90 o 
  10   6   8      135.36      261.39     24.51 o 
 -13   7   8       82.35       66.71     17.70 o 
 -12   7   8        0.01      -13.61     13.61 o 
 -11   7   8        0.00      -10.31     10.31 o 
 -10   7   8        3.55        5.67     11.08 o 
  -9   7   8       15.87       41.75     12.76 o 
  -8   7   8       40.78       44.16      8.84 o 
  -7   7   8        0.27        4.30     12.24 o 
  -6   7   8      192.95      219.98     12.61 o 
  -5   7   8        7.77       19.66      9.49 o 
  -4   7   8      114.00       99.10     14.05 o 
  -3   7   8        0.02        6.52      8.81 o 
  -2   7   8       97.62       94.83     11.33 o 
  -1   7   8        6.47       13.69      7.06 o 
   0   7   8       66.92       91.89      9.79 o 
   1   7   8       26.77       43.22      8.10 o 
   2   7   8      343.67      300.46     13.78 o 
   3   7   8       69.39       54.43      8.49 o 
   4   7   8      193.45      158.48     11.17 o 
   5   7   8       27.44       11.96      7.54 o 
   6   7   8       37.50       25.43      8.45 o 
   7   7   8        7.74        8.96      6.74 o 
  -8   8   8      191.46      196.40     34.72 o 
  -7   8   8        3.42       65.84     13.37 o 
  -6   8   8       31.67       51.28      9.03 o 
  -5   8   8        0.01       24.40      8.72 o 
  -4   8   8       18.79       24.69     10.31 o 
  -3   8   8       10.86       21.56      8.57 o 
  -2   8   8       16.91       32.30     10.07 o 
  -1   8   8        7.90       -2.99      9.06 o 
   0   8   8       25.16       29.42     14.97 o 
   1   8   8       33.02       12.62     10.07 o 
   2   8   8       55.24       44.64     11.33 o 
 -21   0   9       56.82       55.82     14.98 o 
 -19   0   9       92.75      101.53     25.19 o 
 -17   0   9        3.54       11.47      6.53 o 
 -15   0   9        6.45        5.33      5.54 o 
 -13   0   9        6.63       13.37      5.23 o 
 -11   0   9        7.71        6.50      4.25 o 
  -9   0   9       13.44       31.86      6.13 o 
  -7   0   9      938.58      919.72     50.41 o 
  -5   0   9      423.50      361.98     25.19 o 
  -3   0   9       61.43       88.03      8.55 o 
  -1   0   9     1659.53     1604.98     55.82 o 
   1   0   9       68.53      102.08      5.78 o 
   3   0   9      100.43      103.23      5.83 o 
   5   0   9       81.16       99.34     12.83 o 
   7   0   9      128.90      121.93     10.45 o 
   9   0   9       21.29       43.44      4.81 o 
  11   0   9      801.76      809.02     31.99 o 
  13   0   9        8.28       25.59      7.81 o 
  15   0   9       59.16       97.95     11.33 o 
 -22   1   9      385.28      377.46     20.22 o 
 -21   1   9        2.44       14.69      9.11 o 
 -20   1   9      241.09      216.74     14.44 o 
 -19   1   9       36.19       50.97      6.50 o 
 -18   1   9       20.41       70.46      8.88 o 
 -17   1   9       50.32      125.01     10.46 o 
 -16   1   9     1798.95     1702.02     38.35 o 
 -15   1   9     1148.96     1152.53     26.91 o 
 -14   1   9     1184.96     1208.12     27.77 o 
 -13   1   9      416.09      384.56     10.83 o 
 -12   1   9     2010.49     2107.58     46.18 o 
 -11   1   9      634.94      570.51     14.36 o 
 -10   1   9       41.94       89.91      6.26 o 
  -9   1   9      870.93      935.73     21.44 o 
  -8   1   9     4449.76     4305.47     91.58 o 
  -7   1   9     2795.80     2745.20     59.03 o 
  -6   1   9      473.01      612.34     14.47 o 
  -5   1   9      469.66      452.05     12.11 o 
  -4   1   9      179.96      167.41      5.34 o 
  -3   1   9     1739.93     1828.60     39.35 o 
  -2   1   9     2879.95     3036.75     65.36 o 
  -1   1   9     1185.86     1191.93     26.65 o 
   0   1   9    11740.63    12827.26    306.07 o 
   1   1   9      381.06      340.50      8.96 o 
   2   1   9     1073.46      805.66     16.83 o 
   3   1   9      852.81      885.54     18.29 o 
   4   1   9      102.13      131.29      4.43 o 
   5   1   9      188.44      192.57      5.63 o 
   6   1   9      556.35      485.43     11.04 o 
   7   1   9      181.90      167.57      5.63 o 
   8   1   9      387.47      391.17     10.73 o 
   9   1   9     1377.18     1314.34     30.22 o 
  10   1   9     1132.37     1116.61     26.20 o 
  11   1   9       92.56      115.69      6.94 o 
  12   1   9     1219.53     1190.73     31.81 o 
  13   1   9       80.62      111.27      7.53 o 
  14   1   9      204.59      204.37     11.55 o 
  15   1   9      153.47      169.20     11.86 o 
 -22   2   9       76.34       93.86     13.48 o 
 -21   2   9       10.42        7.18      7.31 o 
 -20   2   9       30.52       31.44      8.10 o 
 -19   2   9       40.46       61.59      9.15 o 
 -18   2   9        0.06       11.49      6.78 o 
 -17   2   9       88.27       85.01      7.66 o 
 -16   2   9       33.28       44.29      4.95 o 
 -15   2   9       55.54       76.05      7.33 o 
 -14   2   9       72.51       82.77      5.62 o 
 -13   2   9        1.86       10.28      3.69 o 
 -12   2   9       74.38       59.06      5.19 o 
 -11   2   9      112.33      124.61      5.74 o 
 -10   2   9       32.28       38.60      3.86 o 
  -9   2   9        5.31       62.31      5.61 o 
  -8   2   9      775.03      785.98     28.06 o 
  -7   2   9       94.31      103.79      4.58 o 
  -6   2   9       46.48       65.34      3.86 o 
  -5   2   9      508.05      469.29     11.67 o 
  -4   2   9       53.74       52.18      4.58 o 
  -3   2   9      136.79      133.50      5.22 o 
  -2   2   9        0.32       10.89      4.49 o 
  -1   2   9       24.49       87.64      8.25 o 
   0   2   9        0.00       11.54      4.14 o 
   1   2   9       32.68       37.21      3.86 o 
   2   2   9      113.96      109.96      4.60 o 
   3   2   9      152.89      205.78      6.50 o 
   4   2   9        5.33        3.22      1.81 o 
   5   2   9      405.59      355.31      8.78 o 
   6   2   9      171.89      173.13      6.04 o 
   7   2   9      283.55      254.95      8.07 o 
   8   2   9      255.88      279.36      8.70 o 
   9   2   9       31.45       53.31      5.60 o 
  10   2   9      210.13      224.39     12.38 o 
  11   2   9       53.16       85.37      6.81 o 
  12   2   9      118.84      145.88      8.71 o 
  13   2   9       59.02      102.62     14.56 o 
  14   2   9       46.39       52.25      8.49 o 
  15   2   9        0.85        3.55      6.57 o 
 -21   3   9      176.76      187.09     13.52 o 
 -20   3   9       53.58       41.96      8.57 o 
 -19   3   9        7.67       -1.22      7.39 o 
 -18   3   9       37.47       61.79      8.81 o 
 -17   3   9       72.85       56.36      8.41 o 
 -16   3   9       67.96       78.91      9.00 o 
 -15   3   9       56.54       80.57      8.06 o 
 -14   3   9        8.63       31.28      4.69 o 
 -13   3   9       20.81       26.49      4.79 o 
 -12   3   9      284.70      337.11     10.05 o 
 -11   3   9      703.60      763.95     26.57 o 
 -10   3   9      403.87      437.44     11.89 o 
  -9   3   9      516.46      507.72     13.11 o 
  -8   3   9        4.16       20.28      4.08 o 
  -7   3   9     5713.01     5647.33    119.69 o 
  -6   3   9      841.51      780.49     18.34 o 
  -5   3   9      416.54      543.28     22.80 o 
  -4   3   9       99.63      134.08      6.88 o 
  -3   3   9       61.34       57.37      7.34 o 
  -2   3   9     3648.71     3830.65    141.39 o 
  -1   3   9      108.70      130.87      6.68 o 
   0   3   9      608.20      684.75     18.49 o 
   1   3   9      402.10      438.40     17.98 o 
   2   3   9       32.84       62.43      4.71 o 
   3   3   9      377.18      384.93     10.64 o 
   4   3   9      313.04      299.37      8.80 o 
   5   3   9      289.42      259.17      9.46 o 
   6   3   9       56.78       75.92      6.23 o 
   7   3   9        9.60       28.26      5.41 o 
   8   3   9     2509.83     2422.93     60.86 o 
   9   3   9     1002.96      996.73     27.28 o 
  10   3   9      339.83      340.95     12.33 o 
  11   3   9      194.04      184.00      9.49 o 
  12   3   9       11.64       19.99      5.79 o 
  13   3   9        5.10       14.43      5.84 o 
  14   3   9        3.82       -0.99      6.83 o 
 -20   4   9        9.47       32.44     11.18 o 
 -19   4   9        1.19       10.18      8.57 o 
 -18   4   9      315.49      294.38     14.57 o 
 -17   4   9        0.26       -0.89      7.39 o 
 -16   4   9        8.72       18.58      7.54 o 
 -15   4   9       80.52      119.72     14.71 o 
 -14   4   9       33.48       36.87     12.25 o 
 -13   4   9      122.20      150.58      8.45 o 
 -12   4   9      126.06       91.66      6.30 o 
 -11   4   9      419.38      363.10     10.86 o 
 -10   4   9      133.75      151.11      6.84 o 
  -9   4   9      163.92      145.59      6.59 o 
  -8   4   9       67.90       96.33      7.37 o 
  -7   4   9     2326.74     2209.10     48.34 o 
  -6   4   9       29.58       45.07      4.04 o 
  -5   4   9      365.44      403.93     10.70 o 
  -4   4   9       20.35       16.40      5.47 o 
  -3   4   9      468.25      412.65     14.62 o 
  -2   4   9      561.66      589.50     19.62 o 
  -1   4   9      644.45      654.80     33.61 o 
   0   4   9      177.67      168.63      7.26 o 
   1   4   9        1.09        6.26      4.13 o 
   2   4   9        0.09       -1.13      3.53 o 
   3   4   9       43.71       56.10      4.78 o 
   4   4   9      330.43      338.84     11.51 o 
   5   4   9      334.22      319.76     11.51 o 
   6   4   9      515.02      529.52     16.30 o 
   7   4   9      392.96      361.37     12.47 o 
   8   4   9       17.97       16.64      5.60 o 
   9   4   9       10.68       13.23      5.72 o 
  10   4   9       70.72       81.74      7.60 o 
  11   4   9      264.82      263.34     10.96 o 
  12   4   9       66.93       78.83      8.16 o 
  13   4   9        5.73       -3.30      6.06 o 
 -18   5   9       63.17       66.30     10.35 o 
 -17   5   9        9.74       39.00      9.17 o 
 -16   5   9       20.79       -1.51      8.20 o 
 -15   5   9      137.59      119.49     14.36 o 
 -14   5   9       21.90       36.48      9.48 o 
 -13   5   9        4.09      -12.13     12.13 o 
 -12   5   9        3.12        5.32      8.45 o 
 -11   5   9        9.70       66.08     10.02 o 
 -10   5   9      228.68      194.59      9.99 o 
  -9   5   9       18.20        5.32      7.07 o 
  -8   5   9       70.45       93.17      6.81 o 
  -7   5   9      863.86      768.87    104.87 o 
  -6   5   9       37.77      219.53      9.62 o 
  -5   5   9      276.86      262.31     17.29 o 
  -3   5   9        1.51        8.92      7.24 o 
  -2   5   9     1204.08     1236.97     80.58 o 
  -1   5   9      108.24       97.77      7.47 o 
   0   5   9      225.45      206.75     10.35 o 
   1   5   9        0.46       58.53      7.15 o 
   2   5   9      816.96      811.29     26.42 o 
   3   5   9       62.76       95.57      8.25 o 
   4   5   9        3.44        2.11      5.42 o 
   5   5   9       10.81        6.34      5.42 o 
   6   5   9      743.95      684.92     20.15 o 
   7   5   9       24.17       26.40      6.29 o 
   8   5   9      414.10      383.82     13.70 o 
   9   5   9       24.08       33.59      6.55 o 
  10   5   9      262.27      281.65     11.78 o 
  11   5   9       32.11       21.14      6.82 o 
 -16   6   9      204.27      221.77     13.62 o 
 -15   6   9        6.81       28.25     13.40 o 
 -14   6   9       84.03      125.94     12.76 o 
 -13   6   9        4.60       23.53     19.02 o 
 -12   6   9      123.76      116.28     10.50 o 
 -11   6   9       21.41       -4.34     10.07 o 
 -10   6   9       39.12       45.73      8.00 o 
  -9   6   9        1.71        1.80      6.92 o 
  -8   6   9      181.10      197.41     17.70 o 
  -7   6   9      188.78      205.71     25.70 o 
  -6   6   9      186.01      180.04     12.12 o 
  -5   6   9        2.96       30.12      8.62 o 
  -4   6   9      504.48      490.01     23.80 o 
  -3   6   9       75.85       64.53     10.31 o 
  -2   6   9       69.21       77.35     10.89 o 
  -1   6   9        0.74       16.84      8.81 o 
   0   6   9       51.37       68.08      8.10 o 
   1   6   9      251.15      228.78     11.59 o 
   2   6   9      130.26      122.67      9.98 o 
   3   6   9      148.47      109.17      9.98 o 
   4   6   9        0.10       12.67      5.84 o 
   5   6   9       31.71       18.46      6.33 o 
   6   6   9      123.16      110.35      8.89 o 
   7   6   9       15.26       15.13      6.55 o 
   8   6   9      223.12      217.65     10.64 o 
   9   6   9       28.39       57.06      7.74 o 
 -13   7   9       59.75      102.10     20.42 o 
 -12   7   9       24.73       31.09     12.00 o 
 -11   7   9        2.98       15.83     11.43 o 
 -10   7   9        1.24       -1.99     17.02 o 
  -9   7   9       30.66       11.34     11.08 o 
  -8   7   9        3.66       -1.86      7.04 o 
  -7   7   9        4.87      102.50     21.91 o 
  -6   7   9        4.74       18.39      7.75 o 
  -5   7   9        4.09        8.07     12.22 o 
  -4   7   9       20.69        9.88      7.67 o 
  -3   7   9        4.35        1.07      8.81 o 
  -2   7   9      393.17      378.32     36.08 o 
  -1   7   9       29.73       29.95      9.80 o 
   0   7   9      214.07      187.79     12.54 o 
   1   7   9       11.89       22.55      7.54 o 
   2   7   9       64.68       69.43     19.06 o 
   3   7   9       28.25       51.42      9.23 o 
   4   7   9       13.63       22.67      7.67 o 
   5   7   9        0.16       12.49      7.67 o 
   6   7   9       35.00       11.41      6.89 o 
  -7   8   9       36.22       24.96     14.29 o 
  -6   8   9       42.79       38.86      8.91 o 
  -5   8   9        3.95       10.77      8.07 o 
  -4   8   9      174.20      169.63     30.29 o 
  -3   8   9        0.04        4.58      8.20 o 
  -2   8   9       68.46       54.00     10.68 o 
  -1   8   9       24.42       23.85     10.31 o 
   0   8   9        2.92       -1.91      9.06 o 
 -22   0  10      659.69      465.70     32.68 o 
 -20   0  10     1947.24     1962.31     69.35 o 
 -18   0  10      524.75      485.32     21.65 o 
 -16   0  10       28.47       46.95      7.81 o 
 -14   0  10        4.58       15.39      6.20 o 
 -12   0  10       18.46       23.14      5.78 o 
 -10   0  10      413.81      391.05     16.37 o 
  -8   0  10     3210.29     3049.72    102.30 o 
  -6   0  10      151.91      111.64     10.89 o 
  -4   0  10     4244.12     4434.00    122.15 o 
  -2   0  10     3882.04     4567.06    125.77 o 
   0   0  10     6901.02     6890.32    233.96 o 
   2   0  10       63.11       38.66      5.26 o 
   4   0  10     1013.79      928.48     27.68 o 
   6   0  10     1351.83     1406.29     40.52 o 
   8   0  10     5382.62     5327.04    147.15 o 
  10   0  10     2813.53     2722.87     95.62 o 
  12   0  10      135.90      157.85     11.54 o 
  14   0  10       51.50       57.12      9.46 o 
 -22   1  10        0.19       -3.58      9.11 o 
 -21   1  10       35.10       38.12     10.59 o 
 -20   1  10        3.21       19.95      6.58 o 
 -19   1  10       34.19       64.46      8.20 o 
 -18   1  10       66.07      114.47      7.77 o 
 -17   1  10       35.55       23.05      4.69 o 
 -16   1  10       69.75      148.91      7.10 o 
 -15   1  10        2.95       16.03      4.22 o 
 -14   1  10      191.62      220.67      7.89 o 
 -13   1  10       13.66       30.63      4.21 o 
 -12   1  10       65.62      161.22     15.49 o 
 -11   1  10        2.21       14.18      3.14 o 
 -10   1  10       40.44      139.15      5.59 o 
  -9   1  10       38.19       51.58      3.75 o 
  -8   1  10       12.26       29.98      3.14 o 
  -7   1  10       86.33       72.12      4.12 o 
  -6   1  10       63.81       75.64      4.12 o 
  -5   1  10        2.55       17.71      2.53 o 
  -4   1  10       36.19       55.92      4.09 o 
  -3   1  10        1.28       18.58      2.09 o 
  -2   1  10       36.64       42.69      2.97 o 
  -1   1  10      373.95      439.38     10.90 o 
   0   1  10      218.73      186.26      6.81 o 
   1   1  10      102.96      105.38      4.37 o 
   2   1  10        0.98       11.22      2.08 o 
   3   1  10      251.79      253.07      6.49 o 
   4   1  10       53.00       75.51      3.75 o 
   5   1  10        2.34       26.24      2.71 o 
   6   1  10        8.37       15.60      3.04 o 
   7   1  10      204.07      230.75      6.81 o 
   8   1  10      163.74      205.73      7.65 o 
   9   1  10       22.10       51.20      4.62 o 
  10   1  10       39.95       69.08      5.26 o 
  11   1  10       73.89       99.17      7.20 o 
  12   1  10      162.62      166.92     11.19 o 
  13   1  10        0.59        8.09      6.19 o 
  14   1  10      116.79      155.29     14.42 o 
 -22   2  10      319.76      304.42     18.29 o 
 -21   2  10        0.49       -0.50      9.53 o 
 -20   2  10       97.30      152.89     11.74 o 
 -19   2  10       24.42       35.97      6.76 o 
 -18   2  10      119.08      142.03     11.13 o 
 -17   2  10       43.82       53.30      5.44 o 
 -16   2  10      205.60      196.24      8.27 o 
 -15   2  10        5.39       19.06      4.46 o 
 -14   2  10        4.01       38.50      4.93 o 
 -13   2  10      308.54      303.92     13.48 o 
 -12   2  10        1.27       13.37      3.75 o 
 -11   2  10      145.98      148.06      6.64 o 
 -10   2  10        7.59       18.59      3.37 o 
  -9   2  10        2.47       15.53      3.32 o 
  -8   2  10      533.16      556.64     13.86 o 
  -7   2  10       64.83       49.85      6.33 o 
  -6   2  10      743.65      729.22     17.15 o 
  -5   2  10       63.63      109.01      4.98 o 
  -4   2  10        2.80       21.44      4.05 o 
  -3   2  10      146.46      133.31     12.17 o 
  -2   2  10     5310.38     5727.13    137.71 o 
  -1   2  10     3323.75     3229.88     78.55 o 
   0   2  10      854.54      817.49     21.60 o 
   1   2  10      357.05      452.58     11.40 o 
   2   2  10      337.46      301.92      8.56 o 
   3   2  10      683.37      630.12     13.61 o 
   4   2  10        8.76       24.93      2.51 o 
   5   2  10     2290.45     2160.56     43.20 o 
   6   2  10     2967.86     3014.53     65.83 o 
   7   2  10      137.24      163.65     12.58 o 
   8   2  10     3170.38     3142.96     77.73 o 
   9   2  10      174.09      215.76      9.35 o 
  10   2  10      610.95      590.58     17.67 o 
  11   2  10      351.17      325.09     11.90 o 
  12   2  10       28.06       39.58      6.12 o 
  13   2  10      169.76      197.99     11.58 o 
  14   2  10       39.54       48.09      9.52 o 
 -21   3  10        8.59        9.35      8.36 o 
 -20   3  10       35.22       39.48      8.81 o 
 -19   3  10       22.11       30.09      8.40 o 
 -18   3  10        1.17       -1.88      7.21 o 
 -17   3  10       71.54       59.76      7.40 o 
 -16   3  10       27.14       27.16      6.45 o 
 -15   3  10      215.94      195.36      8.06 o 
 -14   3  10       53.19       53.58      5.72 o 
 -13   3  10        3.75       -3.36      3.94 o 
 -12   3  10       26.83       38.79      4.38 o 
 -11   3  10      550.62      521.28     13.72 o 
 -10   3  10        7.01       13.64      3.75 o 
  -9   3  10        1.79       16.88      3.76 o 
  -8   3  10      391.55      366.87     12.99 o 
  -7   3  10      497.29      588.76     14.67 o 
  -6   3  10        4.57       24.52      3.82 o 
  -5   3  10      781.72      832.05     19.29 o 
  -4   3  10        8.61       17.20      6.62 o 
  -3   3  10      227.26      329.26     12.25 o 
  -2   3  10      161.85      177.76      8.10 o 
  -1   3  10      389.25      373.15     11.54 o 
   0   3  10       18.02       22.59      4.00 o 
   1   3  10      506.82      470.48     23.00 o 
   2   3  10       65.49       78.57      5.00 o 
   3   3  10       69.88      103.91      5.47 o 
   4   3  10      349.13      329.90      9.57 o 
   5   3  10      115.60      131.54      7.63 o 
   6   3  10     1131.72     1045.29     27.82 o 
   7   3  10      137.51      285.89     10.96 o 
   8   3  10       70.69      114.94      7.73 o 
   9   3  10      103.97      125.04      8.24 o 
  10   3  10       46.97       43.88      8.34 o 
  11   3  10        4.41        3.76      5.49 o 
  12   3  10       64.48       78.42      7.83 o 
  13   3  10      122.14      130.47      9.22 o 
 -20   4  10        6.52       12.85      9.00 o 
 -19   4  10       88.08      105.13     15.15 o 
 -18   4  10        0.42        3.89      7.39 o 
 -17   4  10       46.21       47.97     10.66 o 
 -16   4  10       73.20       89.85     10.12 o 
 -15   4  10      102.42       86.21     13.37 o 
 -14   4  10      156.96      193.07      9.43 o 
 -13   4  10      826.96      758.57     27.92 o 
 -12   4  10        7.96       18.07      4.85 o 
 -11   4  10       53.62       68.31      6.83 o 
 -10   4  10        3.19       18.09      4.55 o 
  -9   4  10      157.53      140.37      7.09 o 
  -8   4  10     1347.70     1293.08     29.53 o 
  -7   4  10      264.22      393.49     27.23 o 
  -6   4  10      337.96      340.05      9.96 o 
  -5   4  10      462.42      488.32     19.46 o 
  -4   4  10       67.60       60.26      6.47 o 
  -3   4  10      386.85      384.50     20.02 o 
  -2   4  10      861.61      808.70     25.09 o 
  -1   4  10      314.92      232.78      8.81 o 
   0   4  10      169.02      233.43      8.93 o 
   1   4  10        5.21        5.55      4.39 o 
   2   4  10      129.95      123.80      6.15 o 
   3   4  10        0.55       12.39      5.89 o 
   4   4  10       33.12       37.18      5.19 o 
   5   4  10      166.23      185.63     11.34 o 
   6   4  10     1463.28     1381.90     36.32 o 
   7   4  10      128.12      146.19      9.83 o 
   8   4  10      226.14      205.33      9.83 o 
   9   4  10        0.00       -7.16      8.15 o 
  10   4  10      209.57      218.05      9.83 o 
  11   4  10        1.65        9.96      6.12 o 
  12   4  10        6.97        2.55      6.32 o 
 -18   5  10       24.87       63.37     10.20 o 
 -17   5  10      126.17       91.42     11.17 o 
 -16   5  10        3.36       -0.08      8.22 o 
 -15   5  10        8.78        0.21      8.22 o 
 -14   5  10        4.01       -3.44      7.81 o 
 -13   5  10       40.19       38.62     10.47 o 
 -12   5  10       84.85       95.76      7.45 o 
 -11   5  10      232.46      193.98      9.42 o 
 -10   5  10        0.63        0.23      5.19 o 
  -9   5  10        4.32       -5.18      5.18 o 
  -8   5  10       27.05       21.93      5.89 o 
  -7   5  10      715.91      712.38     28.11 o 
  -6   5  10       22.15       16.73      5.35 o 
  -5   5  10      508.59      590.84     19.81 o 
  -4   5  10       69.92       63.91      9.80 o 
  -3   5  10     1531.25     1562.83     46.04 o 
  -2   5  10      248.11      250.83     11.46 o 
  -1   5  10        0.37        6.31      6.54 o 
   0   5  10      344.02      378.31     12.56 o 
   1   5  10      781.97      820.49     22.73 o 
   2   5  10        5.56       12.25     16.34 o 
   3   5  10      151.26      155.51     14.24 o 
   4   5  10      371.36      350.35     13.17 o 
   5   5  10        0.10       20.21      7.66 o 
   6   5  10       60.25       96.36      7.73 o 
   7   5  10       53.48       44.04      6.93 o 
   8   5  10       29.69       49.56      7.03 o 
   9   5  10        2.33       10.85      6.23 o 
  10   5  10      248.34      270.70     11.78 o 
 -16   6  10       67.17      106.23     11.44 o 
 -15   6  10        1.10       20.26      9.03 o 
 -14   6  10       59.40      138.86     21.78 o 
 -13   6  10       20.57       21.10     18.38 o 
 -12   6  10        5.13       30.47     12.40 o 
 -11   6  10        3.91        1.41      7.04 o 
 -10   6  10       59.16       70.23     12.70 o 
  -9   6  10        1.61       -2.44      6.92 o 
  -8   6  10      332.79      304.48     18.17 o 
  -7   6  10        5.25       17.40      8.41 o 
  -6   6  10      181.75      307.04     20.71 o 
  -5   6  10       41.49       17.52      7.29 o 
  -4   6  10       66.69       80.73      8.91 o 
  -3   6  10       92.41       44.93     16.34 o 
  -2   6  10      106.77       57.06     10.07 o 
  -1   6  10       13.36       32.20      6.97 o 
   0   6  10       74.95       82.11     13.61 o 
   1   6  10       23.82       29.22      8.81 o 
   2   6  10       29.67       24.32      7.54 o 
   3   6  10        2.98       12.99      8.49 o 
   4   6  10       81.26      102.77     10.20 o 
   5   6  10       21.24       20.25      6.57 o 
   6   6  10       72.81      117.89      9.07 o 
   7   6  10       31.00       50.33      9.55 o 
   8   6  10      316.65      345.33     13.49 o 
 -12   7  10       58.96       74.27     14.34 o 
 -11   7  10       97.94       69.61     23.14 o 
 -10   7  10       23.46        6.81     29.95 o 
  -9   7  10        1.19       -7.89      7.89 o 
  -8   7  10       30.37       38.28     16.40 o 
  -7   7  10      247.63      214.82     12.82 o 
  -6   7  10        8.70       -5.46      7.04 o 
  -5   7  10      121.56       96.54      9.87 o 
  -4   7  10       83.53       76.48     22.20 o 
  -3   7  10        1.13        2.45      9.06 o 
  -2   7  10        0.06       29.87     14.29 o 
  -1   7  10       92.16       58.62     11.33 o 
   0   7  10      130.28      117.43     16.34 o 
   1   7  10       27.13       17.34      7.29 o 
   2   7  10      163.74      162.70     21.98 o 
   3   7  10       98.96      131.89     13.20 o 
   4   7  10        1.94       22.50      9.14 o 
   5   7  10        1.13        7.69     10.70 o 
  -4   8  10      206.27      154.71     17.21 o 
 -21   0  11        8.47       -6.81     12.25 o 
 -19   0  11       24.72        7.32      7.52 o 
 -17   0  11       66.28       52.37      8.50 o 
 -15   0  11        2.45       -2.50      6.81 o 
 -13   0  11      163.81      193.09     21.78 o 
 -11   0  11       23.24       10.89      5.23 o 
  -9   0  11        0.18        5.45      4.25 o 
  -7   0  11      570.34      493.98     21.79 o 
  -5   0  11      274.06      231.54      8.89 o 
  -3   0  11        0.24       -1.36      2.36 o 
  -1   0  11       56.50       47.36     10.21 o 
   1   0  11      103.52      107.06      7.52 o 
   3   0  11      136.81      124.32      8.77 o 
   5   0  11      352.12      340.92     13.28 o 
   7   0  11     1047.72     1030.99     31.04 o 
   9   0  11      158.18      168.26     14.98 o 
  11   0  11      120.39      118.45     20.42 o 
  13   0  11      290.08      266.76     17.02 o 
 -22   1  11      163.29      229.50     15.40 o 
 -21   1  11      135.14      167.24     11.40 o 
 -20   1  11       10.35       20.38      6.99 o 
 -19   1  11       35.16       35.45      5.75 o 
 -18   1  11     1440.73     1460.47     37.45 o 
 -17   1  11        4.54       13.92      4.29 o 
 -16   1  11      983.50      955.72     23.14 o 
 -15   1  11      443.74      441.24     14.35 o 
 -14   1  11      693.44      671.57     17.04 o 
 -13   1  11      159.05      202.13      8.32 o 
 -12   1  11     3440.60     3295.62     71.10 o 
 -11   1  11       47.31       97.63      5.34 o 
 -10   1  11      413.73      443.13     11.57 o 
  -9   1  11      416.17      436.23     11.57 o 
  -8   1  11     1967.29     1887.89     41.43 o 
  -7   1  11      291.57      372.01     10.18 o 
  -6   1  11     2283.19     2132.88     46.19 o 
  -5   1  11      712.13      668.80     15.82 o 
  -4   1  11     1320.13     1348.54     29.72 o 
  -3   1  11      299.41      352.68      8.32 o 
  -2   1  11        7.24        4.76      2.27 o 
  -1   1  11      716.61      713.49     16.76 o 
   0   1  11     1820.31     1639.48     40.83 o 
   1   1  11      116.06      114.89      5.59 o 
   2   1  11      699.25      673.87     16.25 o 
   3   1  11      556.94      557.55     12.61 o 
   4   1  11       26.69       18.31      3.13 o 
   5   1  11      564.38      551.90     12.61 o 
   6   1  11     2115.14     2035.71     41.06 o 
   7   1  11      260.17      290.48      9.58 o 
   8   1  11     5998.22     5946.14    127.87 o 
   9   1  11        7.94       17.13      3.96 o 
  10   1  11      143.63      166.30     15.13 o 
  11   1  11       52.22       58.83      7.89 o 
  12   1  11      895.99      857.59     28.94 o 
  13   1  11      198.61      196.34     14.37 o 
 -21   2  11       14.33       47.93     11.43 o 
 -20   2  11        4.17        7.37      6.77 o 
 -19   2  11       66.24      102.12     10.61 o 
 -18   2  11       70.91      136.13     11.00 o 
 -17   2  11        1.00        3.22      4.49 o 
 -16   2  11       44.77       57.24      5.62 o 
 -15   2  11        9.30       24.13      4.71 o 
 -14   2  11      176.57      171.89      8.05 o 
 -13   2  11      102.04       98.79      7.56 o 
 -12   2  11        8.92        3.25      3.50 o 
 -11   2  11       39.48       38.01      4.16 o 
 -10   2  11       92.17      111.67      5.54 o 
  -9   2  11       40.14       58.08      4.31 o 
  -8   2  11       17.60       37.47      3.59 o 
  -7   2  11        0.19       -1.61      2.75 o 
  -6   2  11      259.83      250.54      7.50 o 
  -5   2  11       23.54       19.26      2.97 o 
  -4   2  11       39.46       74.93      6.39 o 
  -3   2  11      848.52      875.40     26.45 o 
  -2   2  11      152.65      176.30      8.10 o 
  -1   2  11     1170.84     1360.71     34.36 o 
   0   2  11      320.96      332.99     11.42 o 
   1   2  11        5.04        6.31      3.30 o 
   2   2  11      401.91      352.09      9.70 o 
   3   2  11      140.70      143.49      6.02 o 
   4   2  11      126.90      134.70      5.88 o 
   5   2  11      499.01      509.47     18.71 o 
   6   2  11       30.17       56.15      5.49 o 
   7   2  11      304.88      406.74     13.49 o 
   8   2  11      480.49      442.84     14.39 o 
   9   2  11        1.11       11.50      5.04 o 
  10   2  11        0.31       22.68      5.49 o 
  11   2  11       61.44       49.69      6.39 o 
  12   2  11       97.51       84.40      9.20 o 
  13   2  11       56.86       77.53      9.43 o 
 -21   3  11       43.07       75.09     10.35 o 
 -20   3  11       54.53       56.86      9.80 o 
 -19   3  11        6.05       12.86      8.01 o 
 -18   3  11       32.71       14.69      6.33 o 
 -17   3  11       88.31       80.11      7.72 o 
 -16   3  11       34.40       20.75      5.27 o 
 -15   3  11      377.39      324.09     13.76 o 
 -14   3  11        0.00       -4.31      4.31 o 
 -13   3  11      152.41      162.84      7.40 o 
 -12   3  11      132.77      122.50      7.07 o 
 -11   3  11      215.45      195.51      7.39 o 
 -10   3  11      182.99      144.33      6.45 o 
  -9   3  11      292.62      282.23      8.64 o 
  -8   3  11     1598.71     1579.86     35.41 o 
  -7   3  11        1.78       14.50      3.75 o 
  -6   3  11      487.41      578.33     15.07 o 
  -5   3  11     5340.29     5281.86    112.06 o 
  -4   3  11      198.57      222.86      9.67 o 
  -3   3  11     1245.08     1219.55     36.13 o 
  -2   3  11     2369.12     2529.34     71.53 o 
  -1   3  11      382.34      366.81     11.36 o 
   0   3  11      304.74      313.27     10.68 o 
   1   3  11     1098.92     1106.54     29.04 o 
   2   3  11      122.96      141.24      6.09 o 
   3   3  11      884.45      883.31     21.25 o 
   4   3  11       42.94       51.29      5.96 o 
   5   3  11      183.96      215.16      9.23 o 
   6   3  11     4320.95     4213.53    103.14 o 
   7   3  11      158.41      166.09      8.87 o 
   8   3  11      250.08      245.13     10.04 o 
   9   3  11       15.91       17.70      5.52 o 
  10   3  11      287.06      292.96     11.33 o 
  11   3  11        0.11       -5.28      5.28 o 
  12   3  11        0.86        8.02      5.91 o 
 -20   4  11        1.91       20.05      9.21 o 
 -19   4  11        1.17       15.38      8.40 o 
 -18   4  11       13.24       18.81      8.57 o 
 -17   4  11       20.10       -2.39      7.54 o 
 -16   4  11        4.61        1.28      7.39 o 
 -15   4  11      299.24      253.33     12.30 o 
 -14   4  11      103.53      113.53      9.42 o 
 -13   4  11      181.05      192.12      8.42 o 
 -12   4  11        0.27       -1.60      4.38 o 
 -11   4  11       70.79       50.22      5.27 o 
 -10   4  11      378.96      332.77     10.35 o 
  -9   4  11        0.69        7.31      3.99 o 
  -8   4  11       86.73       91.37      5.65 o 
  -7   4  11       66.94      102.05      7.30 o 
  -6   4  11      224.06      237.75     15.52 o 
  -5   4  11       11.65       11.10      4.39 o 
  -4   4  11      324.71      298.75     12.25 o 
  -3   4  11      472.92      424.31     15.41 o 
  -2   4  11       23.12       44.68     10.85 o 
  -1   4  11        0.06       27.84      6.86 o 
   0   4  11       90.89      116.91      8.84 o 
   1   4  11      202.38      217.42     12.77 o 
   2   4  11      894.90      839.22     26.54 o 
   3   4  11       69.52       84.63      6.93 o 
   4   4  11       42.32       60.13      6.45 o 
   5   4  11       13.11       87.56      6.93 o 
   6   4  11        0.19       18.49      5.49 o 
   7   4  11        3.78       19.70      5.60 o 
   8   4  11      272.03      228.57     10.14 o 
   9   4  11        6.28        2.97      5.49 o 
  10   4  11        8.30       20.38      6.32 o 
  11   4  11       88.47      123.51     10.41 o 
 -18   5  11        1.01        1.18      8.57 o 
 -17   5  11       61.48       28.89     17.08 o 
 -16   5  11        3.86       -3.87      7.89 o 
 -15   5  11        4.27        6.95      8.81 o 
 -14   5  11       10.60        2.28      7.54 o 
 -13   5  11       66.04       47.40      7.27 o 
 -12   5  11       41.84       72.32     11.99 o 
 -11   5  11        2.58        3.14      5.72 o 
 -10   5  11        6.30       15.21      5.80 o 
  -9   5  11       41.92       44.83      9.24 o 
  -8   5  11       15.15       13.95      6.18 o 
  -7   5  11       13.03       33.43      6.26 o 
  -6   5  11        0.72       44.48      6.42 o 
  -5   5  11      487.89      461.61     32.68 o 
  -4   5  11        0.01       17.60      6.14 o 
  -2   5  11     1411.25     1352.59     40.52 o 
  -1   5  11        2.96       13.43      7.86 o 
   0   5  11      884.88      783.57     29.09 o 
   1   5  11      317.52      358.40     32.49 o 
   2   5  11       68.58       73.26      9.80 o 
   3   5  11        0.11       41.19     10.67 o 
   4   5  11      249.65      278.68     10.96 o 
   5   5  11        9.10       12.34      5.94 o 
   6   5  11      346.15      278.11     11.07 o 
   7   5  11        0.07        1.47      5.68 o 
   8   5  11      246.91      222.40     10.40 o 
   9   5  11       14.58       10.21      6.41 o 
 -16   6  11        2.42       -5.45     13.07 o 
 -15   6  11      183.78      235.53     25.87 o 
 -14   6  11       67.12      142.15     38.12 o 
 -13   6  11      111.57      110.28     17.02 o 
 -12   6  11       60.62       58.03     12.97 o 
 -11   6  11       50.21       47.18     15.29 o 
 -10   6  11      102.30       95.40      9.74 o 
  -9   6  11       11.79       23.52      8.57 o 
  -8   6  11      202.79      161.63     11.17 o 
  -7   6  11       19.72       39.72      8.36 o 
  -6   6  11      164.87      127.09     10.12 o 
  -5   6  11       22.79       13.58      7.54 o 
  -4   6  11      109.91      153.33     21.06 o 
  -3   6  11       83.33       97.72     11.54 o 
  -2   6  11       21.18       24.78      9.06 o 
  -1   6  11      139.09      149.46     13.07 o 
   0   6  11      115.49      129.67     15.16 o 
   1   6  11      168.41      156.10     11.14 o 
   2   6  11      128.46      148.81     11.07 o 
   3   6  11      296.43      281.09     15.23 o 
   4   6  11        3.44        8.46      9.37 o 
   5   6  11       86.10       86.40      9.43 o 
   6   6  11      298.33      253.49     11.17 o 
   7   6  11      227.47      179.99     10.64 o 
 -12   7  11       38.36       26.54     25.19 o 
 -11   7  11        0.06       25.13     12.40 o 
 -10   7  11        3.43        6.75     11.43 o 
  -9   7  11        1.97        2.38      7.75 o 
  -8   7  11        0.99        9.07      7.67 o 
  -7   7  11        0.13       11.86      7.92 o 
  -6   7  11        4.67        9.83      7.89 o 
  -5   7  11       42.09       88.37     12.17 o 
  -4   7  11        4.55       73.81     25.42 o 
  -3   7  11        5.56       -1.91     10.89 o 
  -2   7  11      108.68       82.30     11.54 o 
  -1   7  11        5.43       34.01     10.89 o 
   0   7  11      137.14       85.35     14.29 o 
   1   7  11       27.19       55.43     22.46 o 
   2   7  11        0.76       -5.52      8.81 o 
   3   7  11        5.24       19.96      9.20 o 
 -22   0  12        5.00       19.06     14.97 o 
 -20   0  12      633.51      691.15     28.84 o 
 -18   0  12     2433.84     2180.58     76.61 o 
 -16   0  12      286.00      304.67     15.86 o 
 -14   0  12      411.06      356.31     23.83 o 
 -12   0  12       89.99       73.92      8.66 o 
 -10   0  12      766.50      915.19     34.05 o 
  -8   0  12    10406.38     9771.86    321.93 o 
  -6   0  12        1.70       26.01      4.20 o 
  -4   0  12     2822.83     2740.54     76.58 o 
  -2   0  12     1172.08     1225.09     35.62 o 
   0   0  12      293.79      299.04     29.27 o 
   2   0  12      185.95      189.98     15.66 o 
   4   0  12      577.42      547.86     17.68 o 
   6   0  12     1383.36     1447.13     42.31 o 
   8   0  12       50.17       82.01     11.57 o 
  10   0  12      255.99      186.06     19.74 o 
  12   0  12       47.33       43.56     16.34 o 
 -22   1  12        1.30        5.04      7.15 o 
 -21   1  12       10.92       30.91      7.93 o 
 -20   1  12       17.89       30.27      9.06 o 
 -19   1  12        0.59        5.10      5.04 o 
 -18   1  12       36.41       67.36      6.60 o 
 -17   1  12       80.02      146.38      8.41 o 
 -16   1  12       21.79       94.32      8.95 o 
 -15   1  12        1.30       12.73      4.16 o 
 -14   1  12       12.10       17.57      4.91 o 
 -13   1  12      324.53      309.00     13.88 o 
 -12   1  12       14.02       32.89      4.12 o 
 -11   1  12       26.51       32.56      3.98 o 
 -10   1  12        0.81       43.62      5.44 o 
  -9   1  12        1.34       57.79      5.79 o 
  -8   1  12       81.53      105.26      5.09 o 
  -7   1  12      192.80      173.94      6.20 o 
  -6   1  12       71.89       71.11      4.12 o 
  -5   1  12       38.62       57.60      3.59 o 
  -4   1  12       88.77      109.80      4.24 o 
  -3   1  12      128.46      157.41      4.94 o 
  -2   1  12       54.68      102.56      4.49 o 
  -1   1  12        9.28       28.57      3.06 o 
   0   1  12        6.51        9.53      3.01 o 
   1   1  12        1.40        4.61      3.10 o 
   2   1  12      447.88      423.10     11.26 o 
   3   1  12        2.63        8.50      2.36 o 
   4   1  12        5.49        1.05      2.36 o 
   5   1  12      110.00      134.19      6.99 o 
   6   1  12      153.88      296.10      8.27 o 
   7   1  12      266.28      258.36     10.24 o 
   8   1  12        2.94       11.29      4.40 o 
   9   1  12       99.21      120.92      7.83 o 
  10   1  12       53.41       51.69      7.54 o 
  11   1  12       19.87       22.11      6.92 o 
  12   1  12       19.93       22.05      7.21 o 
  13   1  12        1.13       -3.36      6.08 o 
 -21   2  12       49.02       63.85      8.81 o 
 -20   2  12      469.61      467.04     23.43 o 
 -19   2  12      890.74      915.06     26.01 o 
 -18   2  12      899.97      806.36     20.69 o 
 -17   2  12      268.60      268.04      9.67 o 
 -16   2  12       11.09       12.16      4.78 o 
 -15   2  12        7.99       12.61      5.02 o 
 -14   2  12      275.57      245.67      8.82 o 
 -13   2  12      344.45      355.86     10.70 o 
 -12   2  12      203.57      192.63      7.39 o 
 -11   2  12      161.22      205.74      7.50 o 
 -10   2  12      110.28      155.88      6.58 o 
  -9   2  12      218.05      170.41      6.48 o 
  -8   2  12      352.51      349.82      9.95 o 
  -7   2  12       50.95       50.87      3.94 o 
  -6   2  12      931.59      906.52     21.03 o 
  -5   2  12      854.70      866.76     20.17 o 
  -4   2  12      258.15      306.58      8.61 o 
  -3   2  12     1782.97     1729.42     49.77 o 
  -2   2  12     2064.23     2048.52     51.06 o 
  -1   2  12       59.77      203.25     13.56 o 
   0   2  12      258.83      295.37     11.01 o 
   1   2  12       27.68       31.87      4.13 o 
   2   2  12      229.41      237.32      7.99 o 
   3   2  12       32.28       55.10      5.78 o 
   4   2  12      510.46      469.88     12.82 o 
   5   2  12      648.43      588.77     17.41 o 
   6   2  12     1805.51     1929.08     49.07 o 
   7   2  12       19.70       74.08      6.32 o 
   8   2  12      445.44      425.55     14.10 o 
   9   2  12       56.37       63.50      6.74 o 
  10   2  12      115.74      142.71      8.71 o 
  11   2  12       28.78       49.36      8.10 o 
  12   2  12        8.58        6.93      7.73 o 
 -21   3  12       34.76       43.37      9.60 o 
 -20   3  12      129.29      140.49     12.19 o 
 -19   3  12       28.95       25.18      7.06 o 
 -18   3  12      131.26      119.53      9.35 o 
 -17   3  12       28.00       53.83      7.51 o 
 -16   3  12      173.94      157.85      8.26 o 
 -15   3  12       74.54       95.72      7.39 o 
 -14   3  12       69.97       47.11      5.54 o 
 -13   3  12       66.01       62.22      5.81 o 
 -12   3  12        2.46       -4.08      4.08 o 
 -11   3  12        8.18       -1.16      3.86 o 
 -10   3  12       56.70       57.95      5.27 o 
  -9   3  12      122.99      174.96      6.77 o 
  -8   3  12      354.24      344.97     10.07 o 
  -7   3  12      412.73      415.61     11.33 o 
  -6   3  12      435.62      488.21     12.66 o 
  -5   3  12     1631.05     1657.98     41.69 o 
  -4   3  12      212.80      242.25     11.85 o 
  -3   3  12        2.56        8.93      4.40 o 
  -2   3  12       16.49       34.66      5.92 o 
  -1   3  12      132.47      159.43      7.18 o 
   0   3  12       23.41       25.23      4.39 o 
   1   3  12       97.04      126.84      7.15 o 
   2   3  12       72.19       68.86      5.84 o 
   3   3  12       82.20       79.57      5.71 o 
   4   3  12        2.90       21.25      7.23 o 
   5   3  12      259.85      243.18      9.92 o 
   6   3  12        2.81       27.88      5.60 o 
   7   3  12      124.32      141.92      8.36 o 
   8   3  12        8.20        3.58      5.01 o 
   9   3  12        5.98        3.74      5.13 o 
  10   3  12        2.56       -0.23      5.41 o 
  11   3  12        7.85       -5.49      5.49 o 
 -19   4  12       53.45       84.67     11.01 o 
 -18   4  12        3.20        3.13      8.20 o 
 -17   4  12        6.65        4.56      6.63 o 
 -16   4  12       99.20       86.32     12.64 o 
 -15   4  12       92.40       85.25      6.59 o 
 -14   4  12        0.47       -4.00      4.89 o 
 -13   4  12      141.71      177.02      8.09 o 
 -12   4  12       90.80       80.46      6.68 o 
 -11   4  12      335.14      297.32     11.90 o 
 -10   4  12      283.87      259.01     19.65 o 
  -9   4  12       14.74       24.34      9.82 o 
  -8   4  12      151.97      169.22     15.92 o 
  -7   4  12       18.77       21.92      5.38 o 
  -6   4  12       66.41       65.93      6.85 o 
  -5   4  12      444.31      406.90     16.31 o 
  -4   4  12      337.69      351.12     13.83 o 
  -3   4  12       41.11       55.54      6.70 o 
  -2   4  12     1092.12     1062.82     28.20 o 
  -1   4  12      703.90      750.41     21.06 o 
   0   4  12       38.26       38.57      5.63 o 
   1   4  12       73.57       82.51      7.66 o 
   2   4  12      577.69      661.75     22.69 o 
   3   4  12      622.15      644.76     19.17 o 
   4   4  12      281.79      284.86     11.49 o 
   5   4  12       36.22       59.58      7.03 o 
   6   4  12      428.76      420.39     14.18 o 
   7   4  12       27.37       29.00      6.20 o 
   8   4  12      221.50      252.35     10.73 o 
   9   4  12        3.70       -0.80      5.84 o 
  10   4  12      173.36      168.17     10.01 o 
 -18   5  12        0.01        7.36      8.84 o 
 -17   5  12        0.01       -1.65      8.60 o 
 -16   5  12       88.40       74.49     11.78 o 
 -15   5  12      347.45      288.20     14.34 o 
 -14   5  12      153.70      190.21     11.53 o 
 -13   5  12      203.21      185.09     10.61 o 
 -12   5  12       50.65       59.17      8.06 o 
 -11   5  12       77.59       81.69     12.38 o 
 -10   5  12       54.53       35.43      6.68 o 
  -9   5  12        0.99        4.48      6.03 o 
  -8   5  12      244.03      255.13     13.17 o 
  -7   5  12      693.86      687.87     20.04 o 
  -6   5  12        6.15       71.34     11.43 o 
  -5   5  12     1231.71     1172.75     42.47 o 
  -4   5  12      142.45      154.21     17.41 o 
  -3   5  12      369.17      380.44     15.11 o 
  -2   5  12      249.65      288.92     14.70 o 
  -1   5  12       18.87       31.71      6.85 o 
   0   5  12      158.91      203.63      9.35 o 
   1   5  12     1186.92     1108.31     47.62 o 
   2   5  12      384.08      368.01     15.11 o 
   3   5  12      120.58      153.99     10.56 o 
   4   5  12       25.81       58.09      7.12 o 
   5   5  12       58.94       60.37      7.26 o 
   6   5  12       14.68       23.07      7.07 o 
   7   5  12       17.67       34.09      6.82 o 
   8   5  12        4.60       14.40      6.32 o 
 -15   6  12        8.60       13.61     16.34 o 
 -14   6  12        2.67       36.76     12.51 o 
 -13   6  12        7.05       14.97     14.97 o 
 -12   6  12        7.01       18.01      8.27 o 
 -11   6  12       12.58       18.96     10.89 o 
 -10   6  12       20.02       21.18     14.62 o 
  -9   6  12       20.32        1.07      7.54 o 
  -8   6  12       76.42       98.77     13.97 o 
  -7   6  12       10.23       55.57      8.93 o 
  -6   6  12       15.20       35.24      9.06 o 
  -5   6  12       46.57       35.55      8.38 o 
  -4   6  12      222.34      205.23     11.59 o 
  -3   6  12       15.83       16.88      9.06 o 
  -2   6  12        8.25       16.88      9.06 o 
  -1   6  12        9.51       25.80      9.48 o 
   0   6  12        2.54        1.72     10.89 o 
   1   6  12      123.33      106.52      9.71 o 
   2   6  12       79.85       70.28      9.17 o 
   3   6  12       31.11      230.07     21.78 o 
   4   6  12       24.68       30.46      9.43 o 
   5   6  12       22.42       18.78     14.37 o 
   6   6  12      168.54      202.18     25.16 o 
 -11   7  12       19.14       -6.86     11.43 o 
 -10   7  12       45.05       78.51     10.20 o 
  -9   7  12       37.75       52.82     14.06 o 
  -8   7  12       44.67       53.44     18.69 o 
  -7   7  12        8.04       37.28     11.11 o 
  -6   7  12        4.53       21.25      8.36 o 
  -5   7  12       26.11       18.90      9.66 o 
  -4   7  12      322.42      238.96     13.34 o 
  -3   7  12       15.30       12.44     10.07 o 
  -2   7  12      389.42      291.92     28.59 o 
  -1   7  12       29.35       63.24     12.93 o 
   0   7  12       27.51       16.77     10.07 o 
   1   7  12       35.17       16.40     10.07 o 
   2   7  12      346.85      229.57     30.63 o 
 -21   0  13       50.43       53.63      9.80 o 
 -19   0  13       91.97       95.13     17.02 o 
 -17   0  13       29.38       36.88      8.14 o 
 -15   0  13       70.84       67.43      9.11 o 
 -13   0  13      393.33      355.18     26.55 o 
 -11   0  13       19.34        9.53      5.78 o 
  -9   0  13        4.02       10.89      4.81 o 
  -7   0  13      217.80      171.21     10.07 o 
  -5   0  13        0.97        0.43      2.95 o 
  -3   0  13      309.68      254.86      9.68 o 
  -1   0  13       28.72       31.31      5.23 o 
   1   0  13       83.78      105.66      8.50 o 
   3   0  13       73.78       68.37      5.53 o 
   5   0  13       61.94       49.11      5.53 o 
   7   0  13        0.29        6.02      4.30 o 
   9   0  13        5.19       -5.54      5.54 o 
  11   0  13       11.05        2.72     13.61 o 
 -22   1  13        1.90       18.40      7.78 o 
 -21   1  13       30.92       35.65      7.78 o 
 -20   1  13      394.81      348.06     12.88 o 
 -19   1  13      111.08      116.35      8.54 o 
 -18   1  13       60.55       94.22      7.72 o 
 -17   1  13      267.40      272.81     10.86 o 
 -16   1  13      244.17      260.56     13.36 o 
 -15   1  13      235.56      226.14      9.49 o 
 -14   1  13      581.40      578.80     17.31 o 
 -13   1  13       26.94       94.72     10.15 o 
 -12   1  13      657.96      640.96     16.32 o 
 -11   1  13      501.96      486.51     13.02 o 
 -10   1  13      744.98      703.88     17.29 o 
  -9   1  13     1285.80     1216.57     27.77 o 
  -8   1  13       43.73      101.57      8.11 o 
  -7   1  13      183.43      208.88      7.04 o 
  -6   1  13      274.32      276.20      8.26 o 
  -5   1  13      119.89      113.87      6.08 o 
  -4   1  13       12.97       68.78      7.55 o 
  -3   1  13     1440.11     1382.27     28.16 o 
  -2   1  13     1416.02     1514.16     33.83 o 
  -1   1  13      150.32      159.91      5.77 o 
   0   1  13        0.00       22.99      3.88 o 
   1   1  13      199.56      198.41      7.81 o 
   2   1  13      598.87      585.62     16.78 o 
   3   1  13       42.74       65.51      4.75 o 
   4   1  13      232.37      192.56      6.29 o 
   5   1  13     1130.65     1051.33     24.98 o 
   6   1  13     2670.37     2553.88     63.89 o 
   7   1  13      151.71      175.60     18.86 o 
   8   1  13       63.05       65.84      6.39 o 
   9   1  13        0.13       -2.14      5.22 o 
  10   1  13        2.11       -2.88      5.31 o 
  11   1  13        2.98        1.64      6.08 o 
  12   1  13        7.32       -2.76      6.08 o 
 -21   2  13        0.01        4.08      7.21 o 
 -20   2  13       95.09      117.16     12.21 o 
 -19   2  13       21.16       63.73      9.25 o 
 -18   2  13        9.20       13.83      8.28 o 
 -17   2  13      172.35      180.48      8.55 o 
 -16   2  13      128.52      157.40      9.96 o 
 -15   2  13       63.61       52.56      6.07 o 
 -14   2  13       57.30       63.08      6.62 o 
 -13   2  13       42.89       34.39      4.82 o 
 -12   2  13       19.15       26.46      4.48 o 
 -11   2  13       50.55       72.77      5.78 o 
 -10   2  13        1.96       -1.33      3.45 o 
  -9   2  13       34.53       50.56      4.71 o 
  -8   2  13       51.65       70.96      5.33 o 
  -7   2  13      173.60      201.54      7.00 o 
  -6   2  13      493.82      509.51     13.00 o 
  -5   2  13       53.00       61.55      4.07 o 
  -4   2  13        0.00       31.74      4.67 o 
  -3   2  13      387.55      434.81     12.91 o 
  -2   2  13      201.19      205.67      7.98 o 
  -1   2  13        9.91       42.17      4.50 o 
   0   2  13       38.16       75.59      5.52 o 
   1   2  13        1.28       -0.52      3.42 o 
   2   2  13       53.10       62.21      5.63 o 
   3   2  13        6.02       18.23      4.02 o 
   4   2  13       10.51       -3.75      3.75 o 
   5   2  13        0.00       -4.98      4.98 o 
   6   2  13       31.53       36.17      5.72 o 
   7   2  13      327.29      301.73     11.30 o 
   8   2  13       88.51      100.29      7.45 o 
   9   2  13        0.79       -3.91      4.45 o 
  10   2  13       25.11       36.50      6.01 o 
  11   2  13       18.94       14.97      7.14 o 
 -20   3  13      185.82      201.55     14.74 o 
 -19   3  13        6.15       16.38      6.90 o 
 -18   3  13      261.65      254.37     11.36 o 
 -17   3  13       42.19       49.07      6.04 o 
 -16   3  13      340.83      301.48     17.49 o 
 -15   3  13       19.16       28.67      7.36 o 
 -14   3  13       45.55       49.80      5.83 o 
 -13   3  13      108.02       94.30      6.58 o 
 -12   3  13        5.38       -1.50      4.31 o 
 -11   3  13       24.66       28.72      4.75 o 
 -10   3  13      159.92      171.87      7.29 o 
  -9   3  13      909.40      950.10     22.59 o 
  -8   3  13      216.17      237.50      8.02 o 
  -7   3  13      963.17      977.10     26.02 o 
  -6   3  13     1560.82     1517.33     38.45 o 
  -5   3  13      722.97      683.79     28.50 o 
  -4   3  13      305.23      340.64     17.10 o 
  -3   3  13     1836.08     1811.39     52.64 o 
  -2   3  13      191.71      244.04     10.95 o 
  -1   3  13       18.94       22.20      4.50 o 
   0   3  13      109.74      136.55      9.55 o 
   1   3  13        0.27        8.59      4.23 o 
   2   3  13       13.45       38.03      6.46 o 
   3   3  13      848.80      770.62     21.71 o 
   4   3  13        5.90       -4.68      4.93 o 
   5   3  13      235.57      272.61     10.61 o 
   6   3  13      292.48      315.05     11.78 o 
   7   3  13       24.54       34.16      5.91 o 
   8   3  13      191.68      203.89      9.83 o 
   9   3  13        0.54        6.29      6.09 o 
  10   3  13      143.25      166.64      9.92 o 
 -19   4  13        2.30       -8.20      8.20 o 
 -18   4  13        2.74       11.89      7.10 o 
 -17   4  13       48.37       46.52      7.91 o 
 -16   4  13      137.49       99.70     14.69 o 
 -15   4  13        4.12       11.08      6.38 o 
 -14   4  13       84.09       83.64      7.82 o 
 -13   4  13      282.75      326.07     11.01 o 
 -12   4  13       23.89       14.60      5.00 o 
 -11   4  13      109.20      121.25      8.54 o 
 -10   4  13       16.09       22.82      6.33 o 
  -9   4  13     1535.90     1543.48     39.81 o 
  -8   4  13     1255.63     1260.41     33.17 o 
  -7   4  13     1272.08     1188.95     31.62 o 
  -6   4  13       40.17       47.80      6.33 o 
  -5   4  13      685.75      672.79     19.38 o 
  -4   4  13      322.22      314.16     18.06 o 
  -3   4  13      209.81      219.88     17.81 o 
  -2   4  13     1586.06     1513.94     45.03 o 
  -1   4  13     1407.73     1371.43     39.72 o 
   0   4  13      118.51      142.99      8.65 o 
   1   4  13       14.06       15.23      5.32 o 
   2   4  13        8.55       71.77     12.42 o 
   3   4  13     1569.88     1501.63     46.06 o 
   4   4  13       44.03       51.18      7.70 o 
   5   4  13       39.56       72.05      8.62 o 
   6   4  13       20.56       28.86      6.12 o 
   7   4  13       58.11       35.05      6.48 o 
   8   4  13       52.80       70.61      7.45 o 
   9   4  13       66.69       94.22      8.92 o 
 -17   5  13        0.01       -4.08      8.72 o 
 -16   5  13       98.09       85.77     19.06 o 
 -15   5  13       96.06       69.59     10.02 o 
 -14   5  13      491.97      358.87     14.35 o 
 -13   5  13       32.33       31.89      6.93 o 
 -12   5  13       89.59       91.30      8.33 o 
 -11   5  13      108.25      101.16      8.24 o 
 -10   5  13       12.02        6.28      7.27 o 
  -9   5  13        1.91        2.48      6.33 o 
  -8   5  13      310.88      262.88     10.99 o 
  -7   5  13      421.35      336.29     12.48 o 
  -6   5  13      355.35      346.79     13.56 o 
  -5   5  13       59.25       54.52      9.80 o 
  -4   5  13       67.43       57.05      7.65 o 
  -3   5  13      144.89      128.92     10.05 o 
  -2   5  13       15.71       14.88      6.70 o 
  -1   5  13        4.08        8.41      6.34 o 
   0   5  13        3.64       10.82      9.96 o 
   1   5  13      119.28      141.33     29.95 o 
   2   5  13       32.26      128.88     10.51 o 
   3   5  13       59.98       61.08     19.29 o 
   4   5  13        4.59       38.49      8.20 o 
   5   5  13       25.77       35.56      7.27 o 
   6   5  13      221.58      200.86     10.16 o 
   7   5  13        2.89        5.96      6.32 o 
 -15   6  13       83.63       89.01     14.44 o 
 -14   6  13       67.18       22.72     14.29 o 
 -13   6  13      392.93      443.69     23.57 o 
 -12   6  13        3.75       23.85     11.39 o 
 -11   6  13      248.85      241.45     13.32 o 
 -10   6  13      105.61      137.31     11.58 o 
  -9   6  13      118.97      129.46     19.93 o 
  -8   6  13      440.89      414.26     16.90 o 
  -7   6  13      259.66      215.32     10.97 o 
  -6   6  13      657.65      594.94     18.51 o 
  -5   6  13        2.29       13.79      6.33 o 
  -4   6  13       57.81       72.99      7.72 o 
  -3   6  13      310.94      317.50     29.26 o 
  -2   6  13      218.94      216.98     23.87 o 
  -1   6  13      435.77      378.44     68.76 o 
   0   6  13       25.90       44.14     18.38 o 
   1   6  13       41.97       23.14      9.80 o 
   2   6  13        3.99       23.88      7.54 o 
   3   6  13     1160.54     1017.40     33.43 o 
   4   6  13        0.27       11.22      7.95 o 
   5   6  13      120.92       87.53     10.66 o 
 -10   7  13        3.55        4.90      8.40 o 
  -9   7  13        0.71        8.94     13.30 o 
  -8   7  13       95.57      194.20     26.10 o 
  -7   7  13      141.10      131.99     16.35 o 
  -6   7  13      247.49      256.99     15.48 o 
  -5   7  13       10.55       35.80     18.06 o 
  -4   7  13        5.52       45.87     18.19 o 
  -3   7  13        8.74        0.82      9.06 o 
  -2   7  13       15.24      143.32     25.87 o 
  -1   7  13       73.47       40.27     11.08 o 
   0   7  13       12.83        1.04      9.28 o 
 -22   0  14        0.00      -12.25     12.25 o 
 -20   0  14      238.63      219.98     14.44 o 
 -18   0  14        2.14        3.81      7.17 o 
 -16   0  14     1802.57     1786.75     63.59 o 
 -14   0  14     1571.33     1375.17     50.10 o 
 -12   0  14       52.80       50.96      7.70 o 
 -10   0  14      219.84      290.68     14.44 o 
  -8   0  14       81.21       63.22      7.17 o 
  -6   0  14       15.06       37.22      4.72 o 
  -4   0  14     3373.80     3053.67     85.26 o 
  -2   0  14     3788.42     3731.34    103.88 o 
   0   0  14       22.02       24.82      5.78 o 
   2   0  14      281.92      301.95     14.90 o 
   4   0  14      592.47      629.49     20.52 o 
   6   0  14     1719.26     1780.24     51.49 o 
   8   0  14      303.57      265.50     23.15 o 
  10   0  14      499.00      520.14     36.76 o 
 -22   1  14        0.03       -6.58      6.58 o 
 -21   1  14        0.00       18.15      7.78 o 
 -20   1  14       17.93       19.63      6.22 o 
 -19   1  14       65.43      126.98      8.63 o 
 -18   1  14        4.17       51.75      6.67 o 
 -17   1  14        1.48       17.91      5.70 o 
 -16   1  14        7.42       47.44      6.40 o 
 -15   1  14        2.49       43.70      5.88 o 
 -14   1  14        4.16        7.51      4.91 o 
 -13   1  14      117.57      134.64      7.64 o 
 -12   1  14       23.17       74.98      6.28 o 
 -11   1  14        2.09       36.46      4.37 o 
 -10   1  14        4.42        0.70      3.33 o 
  -9   1  14        0.45        3.57      3.14 o 
  -8   1  14        8.09        8.50      3.14 o 
  -7   1  14      146.60      165.35      6.43 o 
  -6   1  14       96.64      106.87      5.34 o 
  -5   1  14       36.45       46.84      3.79 o 
  -4   1  14      336.91      305.58      7.93 o 
  -3   1  14        0.00        1.97      2.36 o 
  -2   1  14       26.08       34.68      3.34 o 
  -1   1  14        1.04       46.45      3.86 o 
   0   1  14       64.48      126.58      6.40 o 
   1   1  14       27.52       26.37      4.13 o 
   2   1  14       14.19       25.99      4.33 o 
   3   1  14       13.32       10.76      3.69 o 
   4   1  14        1.54       -3.70      3.70 o 
   5   1  14      372.22      321.07     12.33 o 
   6   1  14        1.40       11.73      4.40 o 
   7   1  14       41.69       54.47      5.84 o 
   8   1  14       47.02       50.24      7.82 o 
   9   1  14       31.02       47.79      7.75 o 
  10   1  14       27.98       32.14      7.14 o 
  11   1  14        1.06       -5.89      5.89 o 
 -21   2  14        0.01       -6.99      6.99 o 
 -20   2  14       20.79       17.08      7.50 o 
 -19   2  14       97.05      137.60      9.21 o 
 -18   2  14      241.36      218.99     10.12 o 
 -17   2  14        1.96       22.83      5.62 o 
 -16   2  14     1688.09     1490.96     38.48 o 
 -15   2  14        4.31       50.06      8.20 o 
 -14   2  14      598.25      503.62     13.99 o 
 -13   2  14       72.10       73.92      5.82 o 
 -12   2  14       59.38       54.29      5.19 o 
 -11   2  14      173.87      169.80      7.36 o 
 -10   2  14       60.08       60.38      4.93 o 
  -9   2  14      153.83      166.49      7.72 o 
  -8   2  14      589.77      600.62     23.69 o 
  -7   2  14      432.15      418.50     12.98 o 
  -6   2  14       66.98      125.12      5.96 o 
  -5   2  14       44.07       62.44      5.84 o 
  -4   2  14        1.94        5.46      5.11 o 
  -3   2  14      224.05      221.81      8.49 o 
  -2   2  14       73.14       84.18      5.59 o 
  -1   2  14       23.95       29.83      4.39 o 
   0   2  14       69.56       55.05      6.29 o 
   1   2  14      255.13      262.80     10.42 o 
   2   2  14       29.21       32.77      4.93 o 
   3   2  14        7.89        0.88      3.76 o 
   4   2  14       75.46       77.80      6.65 o 
   5   2  14       20.66       25.65      5.01 o 
   6   2  14      389.37      409.27     13.62 o 
   7   2  14      434.57      369.75     12.93 o 
   8   2  14       47.95       62.73      6.48 o 
   9   2  14        2.71        1.89      5.49 o 
  10   2  14       48.04       61.31      8.72 o 
 -20   3  14        7.08        7.65      7.95 o 
 -19   3  14       99.92       86.75      9.09 o 
 -18   3  14       37.23       64.41      8.06 o 
 -17   3  14       87.17       75.63      7.14 o 
 -16   3  14       96.87       95.00     10.61 o 
 -15   3  14      287.54      309.09     10.66 o 
 -14   3  14       14.05        7.79      4.90 o 
 -13   3  14       88.73       91.59      9.70 o 
 -12   3  14       49.28       53.92      5.83 o 
 -11   3  14       70.29       93.42      6.30 o 
 -10   3  14        1.37       -2.40      3.99 o 
  -9   3  14      125.64      171.82      8.28 o 
  -8   3  14      249.59      239.96     10.12 o 
  -7   3  14       34.07       58.52      6.07 o 
  -6   3  14      171.55      223.92      9.35 o 
  -5   3  14      300.77      314.42     11.22 o 
  -4   3  14     1522.69     1459.38     37.27 o 
  -3   3  14      578.83      600.46     20.88 o 
  -2   3  14       80.93      116.58     10.47 o 
  -1   3  14      969.81     1009.05     27.20 o 
   0   3  14      299.03      254.75     12.18 o 
   1   3  14       21.77       36.65      5.52 o 
   2   3  14      392.14      401.23     13.21 o 
   3   3  14       11.22        7.69      6.41 o 
   4   3  14       31.84       40.77      6.01 o 
   5   3  14      115.11      133.18      8.16 o 
   6   3  14       11.67       12.61      5.63 o 
   7   3  14       71.05      108.63      8.54 o 
   8   3  14        9.38       15.48      7.61 o 
   9   3  14        1.83       -5.42      5.42 o 
 -19   4  14       42.21       42.95      8.43 o 
 -18   4  14       10.04       23.37      7.73 o 
 -17   4  14        1.61       -3.50      6.70 o 
 -16   4  14      148.64      125.04      7.86 o 
 -15   4  14       21.16       10.52      5.62 o 
 -14   4  14      149.72      144.62      7.98 o 
 -13   4  14       27.37       17.20      8.06 o 
 -12   4  14      124.17      138.39     10.41 o 
 -11   4  14        0.02       -0.82      5.63 o 
 -10   4  14      194.15      205.33     10.47 o 
  -9   4  14     1087.02     1171.39     65.38 o 
  -8   4  14      566.79      840.18     50.38 o 
  -6   4  14      100.21      151.58      9.63 o 
  -5   4  14       29.35       32.39      5.93 o 
  -4   4  14      124.62      171.88     13.61 o 
  -3   4  14        1.61       20.52      6.52 o 
  -2   4  14      314.26      444.47     17.79 o 
  -1   4  14      246.41      357.53     17.20 o 
   0   4  14        1.96       38.50      6.22 o 
   1   4  14      701.83      638.53     22.47 o 
   2   4  14      187.32      177.10     13.13 o 
   3   4  14      158.43      234.93     25.87 o 
   4   4  14       76.30      109.85     10.02 o 
   5   4  14      186.17      179.56      9.30 o 
   6   4  14      144.62      158.32     10.89 o 
   7   4  14       26.06       25.02      6.55 o 
   8   4  14      166.91      180.98     10.24 o 
 -17   5  14        1.40       17.70     16.34 o 
 -16   5  14       64.43       80.09     10.60 o 
 -15   5  14       22.23       57.00     13.43 o 
 -14   5  14       76.10       67.96      8.26 o 
 -13   5  14       91.61       92.23      8.96 o 
 -12   5  14      396.23      407.31     14.95 o 
 -11   5  14      122.78      126.77     12.38 o 
 -10   5  14       20.19        7.68      6.40 o 
  -9   5  14       75.14       65.42      7.65 o 
  -8   5  14       13.87        8.10      6.33 o 
  -7   5  14      278.09      313.20     28.89 o 
  -6   5  14      385.98      418.05     32.83 o 
  -5   5  14      673.29      655.60     20.47 o 
  -4   5  14        4.60        8.27      6.70 o 
  -3   5  14      320.28      312.71     22.89 o 
  -2   5  14       71.80       58.43      7.95 o 
  -1   5  14      351.34      324.51     13.83 o 
   0   5  14      140.29      164.62     10.21 o 
   1   5  14       85.26      117.06     14.11 o 
   2   5  14      386.53      403.62     16.69 o 
   3   5  14      330.99      275.77     23.60 o 
   4   5  14      231.73      201.37     12.40 o 
   5   5  14      250.67      232.45     13.34 o 
   6   5  14       26.35       20.36      7.03 o 
 -14   6  14        7.94       -3.85     11.04 o 
 -13   6  14        3.40       32.07     14.97 o 
 -12   6  14       52.41       91.83     10.82 o 
 -11   6  14        0.78       36.93      8.65 o 
 -10   6  14      334.70      274.76     12.23 o 
  -9   6  14        0.06       67.70      8.41 o 
  -8   6  14       13.49       24.30      8.65 o 
  -7   6  14      291.81      253.14     11.54 o 
  -6   6  14      220.22      176.73     24.97 o 
  -5   6  14        3.10       39.12      9.24 o 
  -4   6  14        1.60       32.07     12.40 o 
  -3   6  14       21.55       22.51      7.78 o 
  -2   6  14       10.33       12.73     11.57 o 
  -1   6  14       34.62       44.73     23.14 o 
   0   6  14      121.92      129.75     17.70 o 
   1   6  14       26.61        4.36      9.06 o 
   2   6  14       54.64       74.50     29.95 o 
   3   6  14        0.01       78.96     21.78 o 
  -8   7  14      265.48      225.54     14.79 o 
  -7   7  14       22.63       26.71      8.91 o 
  -6   7  14      273.78      285.39     29.72 o 
  -5   7  14      151.29      149.52     15.35 o 
  -4   7  14      116.01      103.58     11.17 o 
  -3   7  14        9.54       31.76     11.08 o 
  -2   7  14      147.48      109.30     13.59 o 
 -21   0  15       19.21       34.77      9.48 o 
 -19   0  15       46.12       40.23      9.48 o 
 -17   0  15       82.01       53.27      9.11 o 
 -15   0  15       42.08       11.57      7.52 o 
 -13   0  15        2.64       -5.65      6.20 o 
 -11   0  15      127.06      157.93     11.55 o 
  -9   0  15       37.75       40.89      6.74 o 
  -7   0  15      602.37      587.54     19.12 o 
  -5   0  15      260.06      236.34     16.87 o 
  -3   0  15        8.34        5.45      3.77 o 
  -1   0  15        2.75       -1.36      4.81 o 
   1   0  15       54.06       45.99      7.52 o 
   3   0  15        5.57       -6.93      8.85 o 
   5   0  15       16.17       20.20      4.94 o 
   7   0  15      107.40      127.97     19.06 o 
   9   0  15       14.81        8.17     12.25 o 
 -21   1  15      142.19      171.54     10.47 o 
 -20   1  15      407.44      398.37     14.27 o 
 -19   1  15      280.15      269.95     11.39 o 
 -18   1  15      672.00      637.52     19.23 o 
 -17   1  15       55.05       56.46      6.67 o 
 -16   1  15      137.67      165.28      9.49 o 
 -15   1  15      345.91      335.60     12.07 o 
 -14   1  15       11.14       30.45      5.71 o 
 -13   1  15      107.80      118.89      7.64 o 
 -12   1  15     1346.38     1242.13     32.18 o 
 -11   1  15      263.59      235.71      9.69 o 
 -10   1  15        3.13       14.51      3.98 o 
  -9   1  15      126.90      156.10      6.89 o 
  -8   1  15     3038.34     3060.95     66.32 o 
  -7   1  15      620.02      628.92     15.82 o 
  -6   1  15     1466.87     1414.66     32.02 o 
  -5   1  15      100.34      110.09      4.72 o 
  -4   1  15       17.65       26.12      3.22 o 
  -3   1  15       52.05       66.69      3.93 o 
  -2   1  15      218.72      221.73      7.50 o 
  -1   1  15      482.92      405.94     12.73 o 
   0   1  15        8.00       13.02      4.00 o 
   1   1  15       86.65      101.36      7.07 o 
   2   1  15        1.16        2.44      4.13 o 
   3   1  15       71.82       99.27     10.19 o 
   4   1  15       24.71       58.73      5.21 o 
   5   1  15      329.47      321.41     11.55 o 
   6   1  15     1083.73     1037.02     28.30 o 
   7   1  15        7.83       12.92      5.01 o 
   8   1  15       84.81      118.20      9.74 o 
   9   1  15        6.86       21.57      6.72 o 
  10   1  15        5.81       -7.24      8.81 o 
 -21   2  15       75.40       87.08     10.05 o 
 -20   2  15        5.01       15.41      7.95 o 
 -19   2  15       13.67       33.99      6.76 o 
 -18   2  15      223.53      234.21     10.68 o 
 -17   2  15       22.06       15.70      5.98 o 
 -16   2  15       20.29       51.22      6.40 o 
 -15   2  15      162.73      118.87      7.39 o 
 -14   2  15       49.54       40.35      5.37 o 
 -13   2  15        0.02       -3.98      3.98 o 
 -12   2  15        7.19        0.12      5.30 o 
 -11   2  15      123.39      139.14      7.20 o 
 -10   2  15        1.60       -3.59      3.59 o 
  -9   2  15      136.92      153.55     10.18 o 
  -8   2  15      501.73      536.30     14.22 o 
  -7   2  15      660.41      711.66     17.62 o 
  -6   2  15      199.07      187.78      8.17 o 
  -5   2  15      406.10      359.43     11.90 o 
  -4   2  15       26.02       22.46      4.76 o 
  -3   2  15       36.14       42.39      5.11 o 
  -2   2  15      188.63      179.06      7.98 o 
  -1   2  15       22.27       23.65      4.56 o 
   0   2  15       18.13       26.86      5.07 o 
   1   2  15        0.33       -2.13      4.00 o 
   2   2  15      420.80      403.64     13.41 o 
   3   2  15       44.31       54.40      6.03 o 
   4   2  15        2.07       -1.10      4.71 o 
   5   2  15      114.96      140.06      9.04 o 
   6   2  15       46.61       59.70      6.63 o 
   7   2  15      136.61      144.81      9.83 o 
   8   2  15       72.17       87.55      9.43 o 
   9   2  15        1.26       -5.11      5.28 o 
 -20   3  15       56.15       58.02      9.55 o 
 -19   3  15      103.73      122.59     13.81 o 
 -18   3  15       15.21       18.72      6.18 o 
 -17   3  15       45.97       59.58      7.18 o 
 -16   3  15      746.46      633.22     17.27 o 
 -15   3  15      376.77      381.26     25.46 o 
 -14   3  15      145.55      152.03     15.20 o 
 -13   3  15        6.75        7.08      4.93 o 
 -12   3  15        8.76       10.98      4.78 o 
 -11   3  15      200.16      223.20      9.53 o 
 -10   3  15        5.82       15.05      7.07 o 
  -9   3  15       10.58        0.99      5.25 o 
  -8   3  15     2380.20     2317.16     57.69 o 
  -7   3  15       19.12       14.88      5.25 o 
  -6   3  15      546.90      505.74     15.82 o 
  -5   3  15      899.88      901.21     30.27 o 
  -4   3  15      177.47      308.12     14.98 o 
  -3   3  15      247.54      238.86     11.37 o 
  -2   3  15      155.40      152.68     10.54 o 
  -1   3  15      208.57      310.26     13.04 o 
   0   3  15      298.63      291.65     10.86 o 
   1   3  15      103.56      105.59      7.51 o 
   2   3  15      733.87      693.22     23.81 o 
   3   3  15       61.59       44.13      7.40 o 
   4   3  15      179.80      177.53     10.78 o 
   5   3  15      240.95      226.80      9.92 o 
   6   3  15       25.04       18.31      5.72 o 
   7   3  15        0.23        4.56      5.72 o 
   8   3  15       40.83       44.65      9.75 o 
 -18   4  15      172.08      149.98     19.65 o 
 -17   4  15       81.15       75.42      9.55 o 
 -16   4  15        0.43        6.78      5.47 o 
 -15   4  15       15.79        5.79      6.28 o 
 -14   4  15       10.17       13.03      6.71 o 
 -13   4  15       53.65       18.85     10.08 o 
 -12   4  15       59.67       46.41      8.68 o 
 -11   4  15       25.25       13.51      6.44 o 
 -10   4  15       71.93       57.35      7.40 o 
  -9   4  15      551.72      508.64     16.32 o 
  -8   4  15       35.32       55.18      7.30 o 
  -7   4  15      280.36      349.93     12.75 o 
  -6   4  15        8.44       15.38      5.76 o 
  -5   4  15       13.43        6.67      5.25 o 
  -4   4  15       32.73       28.33      7.27 o 
  -3   4  15       13.21        7.55      5.99 o 
  -2   4  15      422.89      403.81     13.54 o 
  -1   4  15      625.80      591.06     17.83 o 
   0   4  15      575.58      579.94     17.65 o 
   1   4  15       20.64       20.63      7.21 o 
   2   4  15      109.92      139.94     10.60 o 
   3   4  15       15.05       20.97      7.39 o 
   4   4  15       39.29       59.02      8.81 o 
   5   4  15       37.99       48.40      9.77 o 
   6   4  15       25.27       34.90      6.93 o 
   7   4  15      153.91      128.82      9.47 o 
 -16   5  15      152.40       98.93     17.43 o 
 -15   5  15       13.17       26.28      7.19 o 
 -14   5  15      107.21      112.68      9.41 o 
 -13   5  15       87.05      118.45      9.62 o 
 -12   5  15       64.33       38.61      8.45 o 
 -11   5  15        6.31       -3.73      6.44 o 
 -10   5  15       43.75       18.45      7.02 o 
  -9   5  15        0.16       -5.93      5.93 o 
  -8   5  15      220.78      221.17     10.86 o 
  -7   5  15      300.68      262.75     13.32 o 
  -6   5  15     1496.26     1274.45     43.45 o 
  -5   5  15      288.27      339.65     15.90 o 
  -4   5  15      160.63      193.36     10.14 o 
  -3   5  15        0.01       18.35      7.23 o 
  -2   5  15       37.92       77.70      8.91 o 
  -1   5  15        7.32       83.24     16.34 o 
   0   5  15      327.50      267.21     16.28 o 
   1   5  15       45.57       75.76      9.55 o 
   2   5  15      102.14       98.84     22.01 o 
   3   5  15      139.91      132.02     12.83 o 
   4   5  15       10.85       27.36      8.95 o 
   5   5  15        0.43        8.75      7.92 o 
 -13   6  15      183.96      139.92     12.54 o 
 -12   6  15       82.22       84.39      9.13 o 
 -11   6  15       29.49       16.44      7.72 o 
 -10   6  15      312.15      337.78     21.42 o 
  -9   6  15      270.43      265.42     12.04 o 
  -8   6  15       14.33       47.80      8.20 o 
  -7   6  15       56.13       56.68      8.45 o 
  -6   6  15       63.31       87.53     10.92 o 
  -5   6  15      292.02      265.81     11.90 o 
  -4   6  15      509.89      474.72     26.14 o 
  -3   6  15       65.44       51.42     10.79 o 
  -2   6  15       66.76       89.94     12.08 o 
  -1   6  15      236.46      219.32     16.34 o 
   0   6  15       49.90       47.33     11.08 o 
   1   6  15       13.82       11.14     10.07 o 
   2   6  15      150.47      142.31     24.51 o 
 -20   0  16      180.72      167.64     14.34 o 
 -18   0  16      621.72      573.29     26.00 o 
 -16   0  16      745.50      705.80     29.85 o 
 -14   0  16        1.62        6.81      9.53 o 
 -12   0  16      292.06      278.72     15.40 o 
 -10   0  16      607.24      553.23     23.83 o 
  -8   0  16     5643.74     5411.19    180.58 o 
  -6   0  16     4962.66     4754.21    132.01 o 
  -4   0  16       11.29       43.94      5.20 o 
  -2   0  16      163.69      160.22      8.36 o 
   0   0  16       45.72       31.90      7.17 o 
   2   0  16      208.65      177.68     14.30 o 
   4   0  16      149.11      212.03     14.06 o 
   6   0  16       52.04       77.60     16.34 o 
   8   0  16        1.98       10.89     10.89 o 
 -21   1  16       70.58       56.07      7.51 o 
 -20   1  16        0.02        2.63      5.88 o 
 -19   1  16       34.81       31.15      6.76 o 
 -18   1  16       28.55       38.41      6.67 o 
 -17   1  16        0.57       -5.14      5.19 o 
 -16   1  16        5.17        7.88      5.38 o 
 -15   1  16        1.29       24.29      5.71 o 
 -14   1  16        8.44       -3.82      4.91 o 
 -13   1  16        0.20       -3.40      4.76 o 
 -12   1  16       32.43      152.25      9.04 o 
 -11   1  16        0.70       -4.12      4.12 o 
 -10   1  16      231.27      253.31      9.36 o 
  -9   1  16      606.28      510.77     16.90 o 
  -8   1  16       63.65       81.11      5.34 o 
  -7   1  16      283.28      285.94      9.11 o 
  -6   1  16       31.39       45.41      4.21 o 
  -5   1  16       54.00       50.70      3.88 o 
  -4   1  16      119.86      137.76      7.00 o 
  -3   1  16      172.92      139.99      6.97 o 
  -2   1  16       64.80      106.94      6.76 o 
  -1   1  16       25.15       34.98      5.07 o 
   0   1  16       21.33       24.87      4.91 o 
   1   1  16        8.99       -3.19      4.13 o 
   2   1  16      165.62      168.79      8.17 o 
   3   1  16      116.40      134.28      8.33 o 
   4   1  16       32.14       65.07      6.45 o 
   5   1  16       41.99       44.05      5.84 o 
   6   1  16       50.63      102.39      7.45 o 
   7   1  16        3.74        9.95      4.73 o 
   8   1  16       24.99       28.98     10.07 o 
   9   1  16       83.15       94.20     13.48 o 
 -20   2  16        0.39       -0.84      6.68 o 
 -19   2  16      186.09      194.30     10.99 o 
 -18   2  16      731.50      704.52     21.27 o 
 -17   2  16        4.00       44.77      6.67 o 
 -16   2  16      741.26      709.78     18.75 o 
 -15   2  16       36.71       24.83      5.17 o 
 -14   2  16        0.09       -4.60      4.60 o 
 -13   2  16       46.72       37.06      5.44 o 
 -12   2  16      152.81      157.08     11.22 o 
 -11   2  16      317.99      260.59      9.46 o 
 -10   2  16      185.31      205.01     10.29 o 
  -9   2  16     1353.46     1310.55     33.51 o 
  -8   2  16     3245.58     3180.02     77.66 o 
  -7   2  16      880.10      918.10     35.97 o 
  -6   2  16     1178.78     1204.59     31.48 o 
  -5   2  16      362.22      352.79     12.58 o 
  -4   2  16      441.43      405.99     20.77 o 
  -3   2  16        3.22        9.45      4.00 o 
  -2   2  16        0.01       14.08      4.39 o 
  -1   2  16       68.27      102.93      7.26 o 
   0   2  16      291.76      267.23     10.18 o 
   1   2  16       15.37       32.22      5.38 o 
   2   2  16      223.56      211.91      9.53 o 
   3   2  16       57.98       62.42      8.20 o 
   4   2  16       32.46       24.64      7.15 o 
   5   2  16      106.15      136.24      8.45 o 
   6   2  16        0.00        1.90      5.01 o 
   7   2  16       26.31       35.48      6.50 o 
   8   2  16       15.43       29.54      6.17 o 
 -19   3  16       79.04      116.02     14.83 o 
 -18   3  16      149.58      144.58     11.59 o 
 -17   3  16        8.53       26.86      6.49 o 
 -16   3  16       58.68       36.74      6.81 o 
 -15   3  16       84.16       92.12      7.19 o 
 -14   3  16      185.28      150.95     11.76 o 
 -13   3  16       76.13       64.65      6.27 o 
 -12   3  16        0.01       -5.38      5.38 o 
 -11   3  16       75.97       75.59      7.72 o 
 -10   3  16      224.73      233.88     10.81 o 
  -9   3  16        4.00       38.08      6.68 o 
  -8   3  16        7.83       14.55      5.59 o 
  -7   3  16      155.79      162.41      8.96 o 
  -6   3  16       13.91       26.20      5.45 o 
  -5   3  16     1249.44     1159.96     31.85 o 
  -4   3  16       17.35       26.75      5.38 o 
  -3   3  16        1.03        0.00      5.50 o 
  -2   3  16      146.91      175.93      8.63 o 
  -1   3  16      702.86      671.52     19.70 o 
   0   3  16       18.17       18.80      5.38 o 
   1   3  16      108.86      133.40      9.62 o 
   2   3  16        2.83        3.09      6.19 o 
   3   3  16        0.05       -0.63      6.52 o 
   4   3  16      262.80      229.85     11.74 o 
   5   3  16       13.54        5.50      6.77 o 
   6   3  16       24.77       28.16      6.09 o 
   7   3  16      150.23      134.89      9.27 o 
 -18   4  16      264.72      276.86     17.79 o 
 -17   4  16        5.23       12.12      6.76 o 
 -16   4  16      247.31      231.26     11.68 o 
 -15   4  16        5.60        5.00      6.82 o 
 -14   4  16        0.00       -2.02      6.22 o 
 -13   4  16        2.73       -6.01      6.01 o 
 -12   4  16      312.03      309.96     12.58 o 
 -11   4  16       71.71       83.34     11.29 o 
 -10   4  16      462.86      441.09     15.29 o 
  -9   4  16        0.09        7.53      6.07 o 
  -8   4  16      459.22      414.36     14.27 o 
  -7   4  16      838.01      755.60     21.92 o 
  -6   4  16      589.82      577.67     17.87 o 
  -5   4  16      117.57      104.68     12.14 o 
  -4   4  16       51.54       81.56     10.61 o 
  -3   4  16       18.40       34.73      7.31 o 
  -2   4  16      116.87       98.86      9.82 o 
  -1   4  16       65.68       74.55      8.25 o 
   0   4  16      544.81      605.82     21.71 o 
   1   4  16       25.03       68.08      8.75 o 
   2   4  16       76.51       87.50      9.39 o 
   3   4  16      207.20      173.29     11.14 o 
   4   4  16       18.38       14.38      7.39 o 
   5   4  16      102.84      114.06     11.01 o 
   6   4  16        3.24       -7.82      7.82 o 
 -16   5  16       21.38       21.03      9.37 o 
 -15   5  16       75.00       74.71      8.93 o 
 -14   5  16      115.06       96.24      9.35 o 
 -13   5  16       33.32       64.02      8.63 o 
 -12   5  16       36.21       17.65      7.47 o 
 -11   5  16      138.18      128.59     10.22 o 
 -10   5  16       24.43       12.33      7.02 o 
  -9   5  16       66.26       60.94      9.14 o 
  -8   5  16        8.98       18.08      7.02 o 
  -7   5  16       80.97       88.35     10.57 o 
  -6   5  16      208.87      218.41     11.17 o 
  -5   5  16      633.81      539.61     17.33 o 
  -4   5  16        0.43       12.26      6.22 o 
  -3   5  16      213.56      217.06     12.33 o 
  -2   5  16       96.12       87.65     11.78 o 
  -1   5  16      233.29      220.25     15.31 o 
   0   5  16       11.14        8.03      9.48 o 
   1   5  16      290.12      280.50     17.25 o 
   2   5  16        1.91        8.03      7.75 o 
   3   5  16        0.36       -3.97      7.54 o 
 -12   6  16      108.54      101.89      9.90 o 
 -11   6  16        3.45       14.11      7.39 o 
 -10   6  16      315.87      281.50     12.56 o 
  -9   6  16       72.65       41.79      8.05 o 
  -8   6  16      414.35      393.33     14.95 o 
  -7   6  16       23.09       37.48      7.96 o 
  -6   6  16      279.67      232.26     12.02 o 
  -5   6  16      159.15      117.77      9.35 o 
  -4   6  16       98.25      100.30     11.00 o 
  -3   6  16        1.27       10.53     19.06 o 
  -2   6  16      152.30      133.83     14.06 o 
  -1   6  16        0.50       15.78     10.07 o 
   0   6  16       44.42       43.53     15.66 o 
 -21   0  17        0.01        3.18      8.50 o 
 -19   0  17        0.00       -7.52      7.52 o 
 -17   0  17       12.59        7.45      8.14 o 
 -15   0  17        0.00       15.38      8.14 o 
 -13   0  17        3.83       -1.36      7.70 o 
 -11   0  17       33.81        1.54     17.70 o 
  -9   0  17      352.39      283.93     15.40 o 
  -7   0  17        9.56       18.45      4.94 o 
  -5   0  17        2.34        7.40      4.40 o 
  -3   0  17        7.36        9.36      4.40 o 
  -1   0  17       68.57       70.57      6.70 o 
   1   0  17       24.20       26.47      7.17 o 
   3   0  17      111.94       96.53     10.46 o 
   5   0  17        6.78       -0.27      6.80 o 
   7   0  17       34.62       32.67     13.61 o 
 -20   1  17       15.88       30.41      7.66 o 
 -19   1  17      297.27      279.14     12.07 o 
 -18   1  17        4.96       17.30      6.33 o 
 -17   1  17       54.36       68.44      7.77 o 
 -16   1  17      635.61      579.42     18.21 o 
 -15   1  17       82.51      109.11     11.85 o 
 -14   1  17       19.76       35.58      6.28 o 
 -13   1  17       71.29      103.29      7.77 o 
 -12   1  17     1938.68     1890.02     55.60 o 
 -11   1  17      289.14      389.21     12.16 o 
 -10   1  17     9945.26     9922.46    209.98 o 
  -9   1  17      542.55      666.31     17.15 o 
  -8   1  17     3213.53     3421.64     74.10 o 
  -7   1  17     1046.47     1028.51     24.23 o 
  -6   1  17        1.98       15.35      3.91 o 
  -5   1  17      112.35      143.00      9.84 o 
  -4   1  17      475.30      444.55     12.53 o 
  -3   1  17        6.26       12.38      3.86 o 
  -2   1  17      139.29      151.29      6.66 o 
  -1   1  17      189.72      172.06      7.98 o 
   0   1  17      626.08      482.64     15.31 o 
   1   1  17       18.11       25.72      5.19 o 
   2   1  17     1217.19     1150.54     31.09 o 
   3   1  17       16.27       43.85      5.89 o 
   4   1  17      102.88      188.95     12.02 o 
   5   1  17       38.45       83.96      9.00 o 
   6   1  17      324.47      338.57     15.14 o 
   7   1  17      143.02      168.86     16.37 o 
 -20   2  17       14.10       -2.33      6.26 o 
 -19   2  17       25.56       24.49      7.47 o 
 -18   2  17       25.19       37.78      8.45 o 
 -17   2  17       14.84       24.08      6.40 o 
 -16   2  17      267.75      328.01     12.70 o 
 -15   2  17      179.64      224.34      9.18 o 
 -14   2  17        1.10        2.89      4.82 o 
 -13   2  17       18.40       24.87      5.30 o 
 -12   2  17       18.74       49.48      5.86 o 
 -11   2  17       25.03       31.40      5.12 o 
 -10   2  17      298.76      302.54     11.73 o 
  -9   2  17      579.82      553.74     17.18 o 
  -8   2  17      193.06      218.44     11.20 o 
  -7   2  17       97.11      119.14      7.49 o 
  -6   2  17      219.39      181.00      8.85 o 
  -5   2  17      288.64      282.02     10.89 o 
  -4   2  17      410.91      476.62     14.95 o 
  -3   2  17       70.25       80.54      5.82 o 
  -2   2  17       12.01       13.23      4.56 o 
  -1   2  17        4.20       24.14      5.07 o 
   0   2  17        5.18        4.15      5.31 o 
   1   2  17        3.18       21.42      5.52 o 
   2   2  17       42.09       32.42      5.88 o 
   3   2  17       71.56       96.58      9.39 o 
   4   2  17      114.08      145.68     11.01 o 
   5   2  17       11.52       10.52      6.99 o 
   6   2  17       17.65        8.10      7.15 o 
   7   2  17       17.43       22.27      6.11 o 
 -19   3  17      509.78      479.99     16.82 o 
 -18   3  17      849.81      747.78     22.45 o 
 -17   3  17      145.27      138.46     11.94 o 
 -16   3  17      100.07       91.30      7.47 o 
 -15   3  17      141.95      108.87      8.96 o 
 -14   3  17      107.82       86.69      9.83 o 
 -13   3  17       54.23       66.84      7.44 o 
 -12   3  17       49.38       49.70      9.24 o 
 -11   3  17      114.98       99.52      8.28 o 
 -10   3  17     1072.01     1031.91     38.38 o 
  -9   3  17        1.14       17.65      6.48 o 
  -8   3  17     1173.03     1232.28     43.45 o 
  -7   3  17      560.76      532.10     16.50 o 
  -6   3  17      305.85      286.37     11.05 o 
  -5   3  17       39.53       57.72      6.28 o 
  -4   3  17        7.04        5.40      5.07 o 
  -3   3  17       93.09      128.47      7.94 o 
  -2   3  17      149.26      147.87      9.24 o 
  -1   3  17      159.06      189.80     10.61 o 
   0   3  17      382.48      311.95     11.87 o 
   1   3  17      185.08      179.81     10.46 o 
   2   3  17       62.11       61.97      8.81 o 
   3   3  17      137.73      167.92     11.14 o 
   4   3  17        0.20       16.62      7.39 o 
   5   3  17        5.06       -2.37      6.99 o 
   6   3  17        5.27       -4.40      6.85 o 
 -17   4  17        2.84       11.37      7.02 o 
 -16   4  17      285.92      318.86     19.53 o 
 -15   4  17       78.05       49.03      8.20 o 
 -14   4  17        1.87        0.86      6.44 o 
 -13   4  17        8.49        7.78      6.96 o 
 -12   4  17      131.14      113.49      9.31 o 
 -11   4  17       16.89       31.68      7.40 o 
 -10   4  17      231.55      210.15     10.53 o 
  -9   4  17      536.93      526.16     17.35 o 
  -8   4  17        4.38       18.95      6.44 o 
  -7   4  17      156.29      207.13     10.47 o 
  -6   4  17       84.56       82.36     10.81 o 
  -5   4  17        0.16       16.64      5.88 o 
  -4   4  17       86.81       82.31      7.56 o 
  -3   4  17      235.13      223.73     12.04 o 
  -2   4  17      106.62      120.11      9.88 o 
  -1   4  17      331.15      264.48     16.28 o 
   0   4  17       89.50      107.15      9.80 o 
   1   4  17        6.13       18.26      9.49 o 
   2   4  17      131.99      154.64     11.62 o 
   3   4  17       79.51       73.98      9.58 o 
   4   4  17        2.19       -6.60      7.21 o 
 -15   5  17       11.02       -2.74      7.15 o 
 -14   5  17        3.14       -6.87      6.87 o 
 -13   5  17        3.41       -3.49      7.02 o 
 -12   5  17        0.34       -6.57      6.57 o 
 -11   5  17        0.18       10.99      7.26 o 
 -10   5  17       39.10       28.38      7.85 o 
  -9   5  17       71.33       53.54      8.08 o 
  -8   5  17      565.24      489.58     17.30 o 
  -7   5  17       19.75       14.05      6.57 o 
  -6   5  17      307.04      264.08     11.54 o 
  -5   5  17       64.93      103.37     10.19 o 
  -4   5  17       61.96       51.27      7.66 o 
  -3   5  17      118.63       83.03      9.26 o 
  -2   5  17        8.62       16.55     17.02 o 
  -1   5  17       46.73       37.59     10.46 o 
   0   5  17       18.81        9.73      9.48 o 
   1   5  17        9.50       37.40     27.23 o 
   2   5  17      130.38      145.90     15.04 o 
 -10   6  17       31.98       55.80     11.39 o 
  -9   6  17       66.44       72.90      9.23 o 
  -8   6  17       27.20       38.13      8.20 o 
  -7   6  17       56.45       71.76     10.21 o 
  -6   6  17      128.97      134.31     12.51 o 
  -5   6  17       95.14       74.38      8.77 o 
  -4   6  17      335.01      314.53     25.03 o 
  -3   6  17        5.15        8.36      9.80 o 
 -20   0  18      157.92      210.85     15.86 o 
 -18   0  18        0.01       -6.13      7.70 o 
 -16   0  18      138.36      188.72     14.90 o 
 -14   0  18     1768.99     1854.46     74.25 o 
 -12   0  18      663.74      653.61     27.43 o 
 -10   0  18       83.26       84.42     10.07 o 
  -8   0  18       47.27       37.54      7.17 o 
  -6   0  18       53.64       63.57      6.52 o 
  -4   0  18      228.17      188.01      9.67 o 
  -2   0  18       32.36       20.15      7.17 o 
   0   0  18     1430.83     1182.54     66.07 o 
   2   0  18     1257.69     1089.06     42.25 o 
   4   0  18     1813.95     1726.68     63.93 o 
   6   0  18      207.52      197.41     21.78 o 
 -20   1  18       42.39       49.64      7.56 o 
 -19   1  18       95.64      184.36     11.19 o 
 -18   1  18       49.35      106.12     10.61 o 
 -17   1  18       87.70      112.74      8.96 o 
 -16   1  18       11.90       12.13      6.07 o 
 -15   1  18      102.02      165.98     10.03 o 
 -14   1  18       10.14       37.58      6.44 o 
 -13   1  18      115.14      117.89      8.49 o 
 -12   1  18        1.60       -1.05      4.91 o 
 -11   1  18      130.76      158.02      7.86 o 
 -10   1  18      122.03      185.30      8.21 o 
  -9   1  18      272.92      390.11     17.49 o 
  -8   1  18      386.18      483.67     13.49 o 
  -7   1  18      263.18      282.52     12.77 o 
  -6   1  18        7.56       16.89      4.03 o 
  -5   1  18       55.01       75.79      5.44 o 
  -4   1  18      148.30      178.32      7.28 o 
  -3   1  18        0.73       -3.50      3.50 o 
  -2   1  18        1.18        1.04      3.75 o 
  -1   1  18      129.79      113.80      7.77 o 
   0   1  18        1.24       -4.03      4.39 o 
   1   1  18      159.97      142.09      8.77 o 
   2   1  18       18.17       37.46      5.76 o 
   3   1  18       31.26       47.01      6.12 o 
   4   1  18      102.20      116.37     10.02 o 
   5   1  18       97.77      180.54     12.02 o 
   6   1  18       62.80      111.52     13.93 o 
 -19   2  18        0.00       -6.18      6.18 o 
 -18   2  18      313.62      298.12     12.38 o 
 -17   2  18      461.77      465.39     15.99 o 
 -16   2  18      369.04      358.35     13.59 o 
 -15   2  18      440.48      450.38     27.51 o 
 -14   2  18     1122.85     1086.86     26.66 o 
 -13   2  18      273.42      277.35     10.44 o 
 -12   2  18       14.95        6.41      5.76 o 
 -11   2  18       15.15       11.32      5.50 o 
 -10   2  18      287.90      330.90     24.17 o 
  -9   2  18       71.16       90.29      7.30 o 
  -8   2  18      190.97      216.90      9.69 o 
  -7   2  18      276.44      277.58     10.89 o 
  -6   2  18      258.81      227.73      9.85 o 
  -5   2  18     1923.69     1854.56     47.40 o 
  -4   2  18      340.13      330.00     15.06 o 
  -3   2  18      101.53      115.59      6.81 o 
  -2   2  18      226.43      165.21      8.28 o 
  -1   2  18       76.62      104.60      7.64 o 
   0   2  18      669.07      598.15     18.19 o 
   1   2  18       17.86       12.82      5.19 o 
   2   2  18      155.70      159.26     11.19 o 
   3   2  18        7.66       10.70      6.99 o 
   4   2  18      268.59      270.43     13.56 o 
   5   2  18      235.85      249.03     24.36 o 
 -18   3  18       24.41       50.55      9.26 o 
 -17   3  18      117.50      130.54      9.82 o 
 -16   3  18        0.47       -0.80      6.28 o 
 -15   3  18       96.56      116.42     10.01 o 
 -14   3  18        0.61       -5.85      5.88 o 
 -13   3  18       27.76       51.55      7.64 o 
 -12   3  18       58.99       45.95      7.44 o 
 -11   3  18       93.99       95.06      8.65 o 
 -10   3  18       97.08      141.52      9.69 o 
  -9   3  18      229.25      290.91     11.73 o 
  -8   3  18      979.68      949.54     26.37 o 
  -7   3  18       81.34       88.89      7.81 o 
  -6   3  18        0.33        0.75      5.25 o 
  -5   3  18      208.19      214.27      9.69 o 
  -4   3  18      105.81      110.74      7.81 o 
  -3   3  18        7.17       27.98      5.76 o 
  -2   3  18       75.47      100.39      7.77 o 
  -1   3  18        8.74        5.16      5.25 o 
   0   3  18       75.13       78.46      8.89 o 
   1   3  18       82.08       68.71      9.78 o 
   2   3  18       61.62       55.21      8.81 o 
   3   3  18       16.95        4.53      6.99 o 
   4   3  18       61.68       53.83      9.00 o 
 -16   4  18        8.47        8.56      7.44 o 
 -15   4  18       20.42       21.27      7.26 o 
 -14   4  18       18.32       11.88      7.26 o 
 -13   4  18       63.04       52.31      7.81 o 
 -12   4  18        3.26        5.51      6.71 o 
 -11   4  18       26.52        7.16      6.44 o 
 -10   4  18      929.39      897.72     26.02 o 
  -9   4  18      154.28      114.53     12.00 o 
  -8   4  18      526.02      481.39     22.80 o 
  -7   4  18      128.15      121.58      8.81 o 
  -6   4  18      148.46      165.14      9.82 o 
  -5   4  18      415.66      391.90     14.09 o 
  -4   4  18      113.52      109.61      8.41 o 
  -3   4  18       13.90       18.40      7.31 o 
  -2   4  18      123.15      100.45      9.55 o 
  -1   4  18        1.12       18.45      9.48 o 
   0   4  18      129.19      138.74     13.74 o 
   1   4  18       19.63        9.72      7.57 o 
   2   4  18       28.23       35.78      8.75 o 
   3   4  18        7.90       14.97      8.01 o 
 -14   5  18        4.48       -4.69      7.44 o 
 -13   5  18       41.10       75.88      9.17 o 
 -12   5  18        1.52        7.34      7.44 o 
 -11   5  18       17.24       11.61      7.44 o 
 -10   5  18       65.46       70.15      9.09 o 
  -9   5  18        2.57       14.34      7.47 o 
  -8   5  18       64.71       94.70     10.81 o 
  -7   5  18        0.05       19.92      7.15 o 
  -6   5  18      508.92      512.10     30.27 o 
  -5   5  18       13.55       14.08      9.82 o 
  -4   5  18      135.56      117.22      9.38 o 
  -3   5  18      109.35       98.86     12.76 o 
  -2   5  18       16.46       23.51     10.46 o 
  -1   5  18        9.86       -2.53      9.80 o 
   0   5  18       26.48       18.86      9.80 o 
 -19   0  19        0.37       -5.69      8.14 o 
 -17   0  19        0.40        2.24      8.14 o 
 -15   0  19      298.61      272.36     23.83 o 
 -13   0  19        0.58        5.45      7.70 o 
 -11   0  19      149.95      186.29     13.93 o 
  -9   0  19       59.83       91.75     10.07 o 
  -7   0  19       19.12       20.07      5.73 o 
  -5   0  19       41.04       57.95      8.14 o 
  -3   0  19       68.54       53.99      8.66 o 
  -1   0  19       51.18       40.84      9.53 o 
   1   0  19       83.96       99.04     12.25 o 
   3   0  19       16.17       17.46      8.14 o 
   5   0  19        6.90        0.00     12.25 o 
 -19   1  19      148.12      160.45     10.51 o 
 -18   1  19      361.58      377.92     14.46 o 
 -17   1  19        3.90       57.50      7.56 o 
 -16   1  19       86.89      100.49      8.63 o 
 -15   1  19      280.77      265.23     11.54 o 
 -14   1  19       47.06       37.64      6.57 o 
 -13   1  19      163.59      202.53     10.33 o 
 -12   1  19       37.58       70.84     11.40 o 
 -11   1  19       43.83       61.06      5.82 o 
 -10   1  19        0.51        2.19      4.21 o 
  -9   1  19       36.93       47.56      5.89 o 
  -8   1  19       79.79       89.44     10.41 o 
  -7   1  19        6.22       22.92      5.45 o 
  -6   1  19      194.39      209.06      8.23 o 
  -5   1  19      262.29      240.94      8.61 o 
  -4   1  19      100.56       69.39      5.70 o 
  -3   1  19       81.81      100.31      6.40 o 
  -2   1  19      208.78      177.47      7.75 o 
  -1   1  19        0.79        9.71      5.07 o 
   0   1  19       80.52       57.88      6.57 o 
   1   1  19       17.84       14.53      5.52 o 
   2   1  19       30.19       44.58      6.71 o 
   3   1  19      119.83      173.63     11.81 o 
   4   1  19      261.94      241.98     12.82 o 
   5   1  19      231.63      246.70     13.32 o 
 -19   2  19        0.48       -6.18      6.18 o 
 -18   2  19        3.07       20.40      6.87 o 
 -17   2  19       69.58      119.21      9.21 o 
 -16   2  19       11.83        6.74      6.28 o 
 -15   2  19        1.65        1.61      5.89 o 
 -14   2  19       82.08      142.30     14.93 o 
 -13   2  19       16.57       55.27      7.30 o 
 -12   2  19       25.36       20.45      6.88 o 
 -11   2  19       89.49      103.43      8.49 o 
 -10   2  19       30.60      133.95     10.77 o 
  -9   2  19       84.16      108.03      8.17 o 
  -8   2  19       30.31       53.73      6.88 o 
  -7   2  19      151.54      174.47      9.01 o 
  -6   2  19      171.93      178.34      9.35 o 
  -5   2  19      133.08      178.48      9.39 o 
  -4   2  19        0.05       -4.56      4.56 o 
  -3   2  19       75.75      109.74      6.77 o 
  -2   2  19       96.10      109.84      8.52 o 
  -1   2  19       68.89       99.89      7.64 o 
   0   2  19       33.98       40.33      6.07 o 
   1   2  19       17.32       11.71      6.78 o 
   2   2  19        0.51       -4.01      6.40 o 
   3   2  19       50.91       60.80      8.81 o 
   4   2  19       21.49       28.39      7.78 o 
 -17   3  19       18.18       26.99      8.29 o 
 -16   3  19       94.86       88.73      8.96 o 
 -15   3  19      562.69      576.90     23.91 o 
 -14   3  19       21.23       46.97      7.64 o 
 -13   3  19      257.05      225.28     11.36 o 
 -12   3  19      140.30      126.08      9.49 o 
 -11   3  19        6.71        6.91      6.28 o 
 -10   3  19     1146.18     1068.76     46.99 o 
  -9   3  19        1.66       67.75     10.02 o 
  -8   3  19        2.03       74.74      7.64 o 
  -7   3  19       40.21       43.13      6.44 o 
  -6   3  19        9.68        9.41      5.59 o 
  -5   3  19       31.20       36.47      6.88 o 
  -4   3  19       81.37       56.29      6.90 o 
  -3   3  19       82.00       79.74      7.64 o 
  -2   3  19        5.88        5.45      6.42 o 
  -1   3  19      146.68      165.34      9.73 o 
   0   3  19        0.56       -6.70      6.70 o 
   1   3  19       11.62       15.29      7.21 o 
   2   3  19       29.36       17.73     10.90 o 
   3   3  19       45.75       39.43      8.57 o 
 -15   4  19       33.50       17.29      7.44 o 
 -14   4  19       17.06       17.86      7.59 o 
 -13   4  19        2.64       -5.85      6.71 o 
 -12   4  19       26.75       42.38      8.25 o 
 -11   4  19        0.81        0.78      6.57 o 
 -10   4  19        6.40        4.29      6.28 o 
  -9   4  19       53.68       65.20      8.13 o 
  -8   4  19      123.69      124.89      9.17 o 
  -7   4  19       20.29       33.39      7.12 o 
  -6   4  19       16.31       11.80      6.28 o 
  -5   4  19       76.24       95.52      8.66 o 
  -4   4  19        0.01       -5.36      5.93 o 
  -3   4  19      236.06      219.74     10.91 o 
  -2   4  19       11.81       -0.76      8.50 o 
  -1   4  19      102.51       90.10     12.40 o 
   0   4  19        7.59        1.82      8.50 o 
   1   4  19       86.61       78.12     19.74 o 
 -12   5  19       39.72       36.62      8.49 o 
 -11   5  19        0.49       -4.15      7.39 o 
 -10   5  19      120.51       95.42      9.62 o 
  -9   5  19        3.39        4.92      7.02 o 
  -8   5  19      181.57      175.41     15.45 o 
  -7   5  19        0.54       16.55      7.26 o 
  -6   5  19       13.10       42.01      9.82 o 
  -5   5  19       10.63       -2.08      6.44 o 
  -4   5  19        0.98        0.41      6.71 o 
  -3   5  19        2.16       -3.39      7.39 o 
 -18   0  20      261.82      252.56     16.37 o 
 -16   0  20       97.40       98.02     12.51 o 
 -14   0  20      763.34      737.97     31.28 o 
 -12   0  20     2002.09     1788.34     65.40 o 
 -10   0  20     1113.42     1203.55     65.38 o 
  -8   0  20      379.89      370.33     18.29 o 
  -6   0  20       73.50       75.77      9.63 o 
  -4   0  20       45.12       52.63      8.66 o 
  -2   0  20        0.19        7.49      6.74 o 
   0   0  20        9.31        3.63      7.17 o 
   2   0  20        0.27       -6.74      6.74 o 
 -18   1  20       19.08       54.20      7.59 o 
 -17   1  20       54.31       67.12      7.94 o 
 -16   1  20       41.79       37.99      7.26 o 
 -15   1  20        1.47       -5.63      5.63 o 
 -14   1  20       21.60       25.04      6.44 o 
 -13   1  20        3.07       19.62      6.28 o 
 -12   1  20       79.26       80.90      9.15 o 
 -11   1  20       29.69       14.52      7.07 o 
 -10   1  20       50.08       82.17      7.30 o 
  -9   1  20      163.77      178.17      9.13 o 
  -8   1  20        2.68       11.69      5.25 o 
  -7   1  20       62.71       76.14      6.81 o 
  -6   1  20        0.34        4.30      4.91 o 
  -5   1  20       11.27       12.77      4.21 o 
  -4   1  20        0.13       15.29      4.37 o 
  -3   1  20       21.29       16.54      5.23 o 
  -2   1  20        0.10        8.51      4.76 o 
  -1   1  20        0.00       -1.74      4.56 o 
   0   1  20       35.22       37.92      6.44 o 
   1   1  20        0.17        0.45      5.07 o 
   2   1  20        0.21        3.77      7.13 o 
   3   1  20       38.50       76.94      9.79 o 
 -18   2  20        4.02        7.27      8.10 o 
 -17   2  20      370.05      370.00     16.51 o 
 -16   2  20       10.76       26.72      8.20 o 
 -15   2  20      193.09      202.25     16.19 o 
 -14   2  20      625.46      577.33     21.48 o 
 -13   2  20       80.03       77.60      8.13 o 
 -12   2  20      289.40      267.08     11.73 o 
 -11   2  20        0.36        8.63      5.59 o 
 -10   2  20     1408.50     1459.07     52.10 o 
  -9   2  20       76.87       90.80      7.64 o 
  -8   2  20        2.38        3.38      5.25 o 
  -7   2  20      347.82      337.49     17.49 o 
  -6   2  20        0.21       17.35      5.59 o 
  -5   2  20        1.60        7.18      5.25 o 
  -4   2  20       29.77       32.19      5.93 o 
  -3   2  20      469.29      403.42     13.92 o 
  -2   2  20        0.27       21.98      5.21 o 
  -1   2  20       79.97       91.48      7.72 o 
   0   2  20        2.03        4.19      5.38 o 
   1   2  20      190.97      224.99     19.02 o 
   2   2  20       63.97       86.76      9.60 o 
 -16   3  20        4.42       19.14      8.29 o 
 -15   3  20        1.29       11.54      7.08 o 
 -14   3  20       22.81       39.53      7.77 o 
 -13   3  20      188.46      206.53     11.39 o 
 -12   3  20       19.48       47.66      7.64 o 
 -11   3  20        3.10       20.08      6.81 o 
 -10   3  20       86.24       94.03      8.49 o 
  -9   3  20      165.56      165.64     11.20 o 
  -8   3  20       20.23       37.99      6.76 o 
  -7   3  20       11.90       18.32      5.93 o 
  -6   3  20        0.44        0.05      5.25 o 
  -5   3  20        1.09        3.66      5.59 o 
  -4   3  20        6.21       11.36      6.07 o 
  -3   3  20        6.90        5.08      5.76 o 
  -2   3  20        1.58       -3.21      6.19 o 
  -1   3  20        0.93       -5.04      8.14 o 
   0   3  20      140.81      164.49     29.27 o 
   1   3  20       14.74       12.77      7.31 o 
 -14   4  20       33.25       42.31      8.49 o 
 -13   4  20        0.03       -6.96      6.96 o 
 -12   4  20       77.27       68.05     11.40 o 
 -11   4  20        7.28       11.18      6.90 o 
 -10   4  20      170.88      193.26     13.17 o 
  -9   4  20        0.62        2.66      6.57 o 
  -8   4  20       46.25       54.44      7.81 o 
  -7   4  20        9.38       10.48      6.76 o 
  -6   4  20        0.19        2.83      6.44 o 
  -5   4  20       33.91       26.72      6.90 o 
  -4   4  20        0.90        1.79      6.44 o 
  -3   4  20       34.35       38.14      7.12 o 
  -2   4  20        3.93       14.16      9.48 o 
 -17   0  21       12.60       35.56     10.89 o 
 -15   0  21        7.35       -2.04      8.66 o 
 -13   0  21      143.24      134.23     19.74 o 
 -11   0  21      127.13       91.98     11.04 o 
  -9   0  21       18.80        6.81     10.89 o 
  -7   0  21        1.13       -1.26      6.20 o 
  -5   0  21       66.32       49.63      9.11 o 
  -3   0  21        5.05       -4.08      6.74 o 
  -1   0  21        4.55       -4.81     10.89 o 
   1   0  21       24.12       37.99      9.63 o 
 -17   1  21       99.81      118.25      9.49 o 
 -16   1  21       31.71       36.63      7.26 o 
 -15   1  21        0.35        3.97      6.07 o 
 -14   1  21       12.00       32.84      8.10 o 
 -13   1  21      265.07      235.63     13.04 o 
 -12   1  21      172.51      212.77     12.53 o 
 -11   1  21      103.80      120.60     11.69 o 
 -10   1  21     1004.73      903.03     33.72 o 
  -9   1  21       87.14      119.41     10.41 o 
  -8   1  21        7.05        3.94      5.25 o 
  -7   1  21        1.64        9.53      5.07 o 
  -6   1  21      147.94      197.63     10.18 o 
  -5   1  21       32.88       18.04      5.45 o 
  -4   1  21      169.70      195.63      9.65 o 
  -3   1  21        0.60       -3.72      4.50 o 
  -2   1  21       79.85      128.21      8.63 o 
  -1   1  21       23.66       20.54      5.59 o 
   0   1  21       12.06       16.70      5.88 o 
   1   1  21       54.57      104.05      9.63 o 
 -17   2  21       64.22      112.61     11.19 o 
 -16   2  21        2.15        1.19      7.39 o 
 -15   2  21        2.11       10.50      7.57 o 
 -14   2  21        0.23        8.17      7.31 o 
 -13   2  21       18.29       15.08      7.78 o 
 -12   2  21        1.28        3.17      5.88 o 
 -11   2  21       61.07       42.52      6.81 o 
 -10   2  21        0.33       23.28      6.28 o 
  -9   2  21        2.32        6.20      5.25 o 
  -8   2  21        3.10       10.39      5.59 o 
  -7   2  21        0.03       -0.75      5.25 o 
  -6   2  21        2.45        3.29      5.25 o 
  -5   2  21        8.87       34.72      6.44 o 
  -4   2  21        9.05       20.70      5.76 o 
  -3   2  21       18.90       15.94      5.76 o 
  -2   2  21        7.20        5.64      5.59 o 
  -1   2  21        1.05       -4.56      4.56 o 
   0   2  21       52.68       68.25      9.37 o 
 -15   3  21        1.13        4.34      8.10 o 
 -14   3  21       51.16       64.88      8.49 o 
 -13   3  21       95.53       93.34      9.63 o 
 -12   3  21       57.32       44.57      7.81 o 
 -11   3  21       10.99       12.55      6.76 o 
 -10   3  21        2.89       10.61      6.28 o 
  -9   3  21       73.82       72.23     11.99 o 
  -8   3  21        2.41        2.14      6.09 o 
  -7   3  21       61.68       62.28      7.64 o 
  -6   3  21       23.85       22.70      6.62 o 
  -5   3  21        0.51       -3.92      5.76 o 
  -4   3  21       55.82       64.09      7.49 o 
  -3   3  21        8.00        5.94      6.29 o 
  -2   3  21       19.16       28.72      6.76 o 
  -1   3  21       31.93       33.77     14.29 o 
 -11   4  21        0.56        7.43      7.26 o 
 -10   4  21      105.07      148.39     10.83 o 
  -9   4  21       10.07       -3.61      6.62 o 
  -8   4  21        0.84        3.78      6.76 o 
  -7   4  21       14.05       20.04      6.96 o 
  -6   4  21       56.84       73.45      8.66 o 
  -5   4  21       30.74       24.36      7.44 o 
 -16   0  22       35.68      106.46     13.48 o 
 -14   0  22        2.66        4.08      8.66 o 
 -12   0  22       24.83       63.98     14.97 o 
 -10   0  22     1275.62     1270.82     68.10 o 
  -8   0  22      644.25      592.34     36.77 o 
  -6   0  22        3.07        7.17      7.17 o 
  -4   0  22      346.90      300.00     16.83 o 
  -2   0  22      176.68      161.99     14.34 o 
 -16   1  22       12.56       23.65      8.10 o 
 -15   1  22        8.17       16.79      7.78 o 
 -14   1  22       29.17       59.71      8.89 o 
 -13   1  22       62.87      166.05     12.04 o 
 -12   1  22        4.30       32.78      7.86 o 
 -11   1  22       43.81       69.62      9.35 o 
 -10   1  22        0.53       27.74      7.31 o 
  -9   1  22       19.17       26.19      7.31 o 
  -8   1  22       11.72       15.86      5.76 o 
  -7   1  22       22.56       29.72      6.99 o 
  -6   1  22        1.81       11.72      6.22 o 
  -5   1  22       17.13       11.31      6.52 o 
  -4   1  22       20.31       24.32      7.31 o 
  -3   1  22        3.67        2.04      5.45 o 
  -2   1  22        0.60        3.06      5.45 o 
  -1   1  22        0.10       -4.98      5.25 o 
 -15   2  22       62.20       83.07     10.46 o 
 -14   2  22       66.87       72.13      9.67 o 
 -13   2  22       22.78       14.05      7.92 o 
 -12   2  22       77.36       94.88     10.46 o 
 -11   2  22       13.99       21.74      6.57 o 
 -10   2  22       33.57       68.94      8.06 o 
  -9   2  22       64.48       76.84      7.98 o 
  -8   2  22        0.49        7.70      5.88 o 
  -7   2  22       38.20       51.12      6.90 o 
  -6   2  22        0.23       -3.40      5.45 o 
  -5   2  22       67.07       83.76      8.44 o 
  -4   2  22       89.11       97.96     15.52 o 
  -3   2  22        4.10       -2.18      5.59 o 
  -2   2  22       86.70       90.31     18.18 o 
 -13   3  22       36.49       39.82      8.17 o 
 -12   3  22        0.01       13.58      7.12 o 
 -11   3  22        0.57        0.33      6.62 o 
 -10   3  22        0.08       -3.94      6.28 o 
  -9   3  22       18.76       17.03      6.96 o 
  -8   3  22        0.86        1.32      5.76 o 
  -7   3  22       45.56       46.68      7.64 o 
  -6   3  22       47.61       65.83      8.13 o 
  -5   3  22       37.52       46.44      7.30 o 
  -4   3  22       23.62       34.47      7.30 o 
 -15   0  23        4.76        8.81      9.11 o 
 -13   0  23        5.37        5.45     12.25 o 
 -11   0  23      101.39      106.19     17.70 o 
  -9   0  23       26.57       29.95     13.61 o 
  -7   0  23       17.21       25.87     12.25 o 
  -5   0  23       51.03       49.01     14.97 o 
  -3   0  23      105.14      107.57     12.51 o 
 -14   1  23      368.53      408.69     18.08 o 
 -13   1  23       69.20      121.12     17.32 o 
 -12   1  23      126.10      184.85     17.72 o 
 -11   1  23       19.01       24.50      8.10 o 
 -10   1  23      133.25      161.11     12.04 o 
  -9   1  23       12.42       25.94      9.11 o 
  -8   1  23       80.39      119.72     12.97 o 
  -7   1  23       23.26       42.25      8.10 o 
  -6   1  23       10.80        1.80      6.78 o 
  -5   1  23       18.66       33.01      7.57 o 
  -4   1  23       91.14      132.71     13.00 o 
 -12   2  23       22.80       23.57      8.76 o 
 -11   2  23       77.33       70.39      9.67 o 
 -10   2  23       50.76       46.50      8.89 o 
  -9   2  23       55.53       67.29      8.22 o 
  -8   2  23        0.08        0.32      6.07 o 
  -7   2  23       50.64       57.48      7.81 o 
  -6   2  23       27.81       28.87      6.57 o 
  -5   2  23        0.79        5.45      7.07 o 
 -10   0  24      237.23      234.17     24.51 o 
  -8   0  24      223.71      318.58     25.87 o 
                                                 
